# Supplementary material for: Minimal interplay between explicit knowledge, dynamics of learning and temporal expectations in different, complex uni- and multisensory contexts
Source: Atten Percept Psychophys. 2021 May 11;83(6):2551–73. doi: 10.3758/s13414-021-02313-1 (PMC8302534; doi:10.3758/s13414-021-02313-1)
Supplement: Supplementary file 2 — (XLSX 554 kb) [file 13414_2021_2313_MOESM2_ESM.xlsx]

## Sheet: Supplement1
Description:	Summary of re-analysis Ball et al. (2018). Description: Given that we do not exclude, but transform outliers in the current study (conversion of trials with < 150 ms RT to incorrect trials), we re-analysed all experimental data using this criterion to check whether it would change any results. As in Ball et al. (2018) mean accuracies were converted to d-prime and ANOVAs were conducted for each ex…
A1: Experiment 1 - repeated measures ANOVA (accuracy scores)
effect	Sphericity Correction	df	F	p	η²		Post hoc comparison for main effect TE and main effect Modality (post hoc effects in JASP)
TE	-----	1	28.291	< .001	0.043
Residual	-----	29
							C1	C2	Mean Difference	SE	t	p bonf
Modality	GG	1.297	2.495	0.115	0.065		Unexpected	Expected	-0.167	0.031	-5.319	< .001
Residual	GG	37.627
							AV	A	0.246	0.113	2.183	0.099
TE ✻ Modality	GG	1.659	0.655	0.496	0.002			V	0.169	0.113	1.501	0.417
Residual	GG	48.118					A	V	-0.077	0.113	-0.683	1
A2: Experiment 2 - repeated measures ANOVA (accuracy scores)
	Sphericity Correction	df	F	p	η²		Post hoc comparison for main effect TE and main effect Modality (post hoc effects in JASP)
TE	-----	1	27.286	< .001	0.078
Residual	-----	29
							C1	C2	Mean Difference	SE	t	p bonf
Modality	GG	1.467	9.14	0.001	0.166		Unexpected	Expected	-0.245	0.047	-5.224	< .001
Residual	GG	42.55
							AV	A	0.308	0.102	3.022	0.011
TE ✻ Modality	-----	2	6.705	0.002	0.027			V	0.421	0.102	4.13	< .001
Residual	-----	58					A	V	0.113	0.102	1.109	0.816
							Post hoc comparison for factor TE (expected vs. unexpected) for each modality type (simple main effects in JASP)
							Modality	df	F	p
							AV	1	24.14	< .001
							A	1	14.593	< .001
							V	1	0.63	0.434
A3: Experiment 3 - repeated measures ANOVA (accuracy scores)
	Sphericity Correction	df	F	p	η²		Post hoc comparison for main effect TE and main effect Modality (post hoc effects in JASP)
TE	-----	1	19.721	< .001	0.027
Residual	-----	29
							C1	C2	Mean Difference	SE	t	p bonf
Modality	GG	1.339	17.564	< .001	0.317		Unexpected	Expected	-0.143	0.032	-4.441	< .001
Residual	GG	38.839
							AV	A	0.522	0.102	5.144	< .001
TE ✻ Modality	-----	2	0.157	0.855	5.087e -4			V	0.52	0.102	5.122	< .001
Residual	-----	58					A	V	-0.002	0.102	-0.021	1
A4: Experiment 4 - repeated measures ANOVA (accuracy scores)
	Sphericity Correction	df	F	p	η²		Post hoc comparison for main effect TE and main effect Modality (post hoc effects in JASP)
TE	-----	1	7.238	0.012	0.012
Residual	-----	29
							C1	C2	Mean Difference	SE	t	p bonf
Modality	GG	1.551	18.843	< .001	0.34		Unexpected	Expected	-0.093	0.034	-2.69	0.012
Residual	GG	44.985
							AV	A	0.489	0.099	4.935	< .001
TE ✻ Modality	-----	2	3.628	0.033	0.009			V	0.558	0.099	5.629	< .001
Residual	-----	58					A	V	0.069	0.099	0.694	1
							Post hoc comparison for factor TE (expected vs. unexpected) for each modality type (simple main effects in JASP)
							Modality	df	F	p
							AV	1	12.043	0.002
							A	1	2.179	0.151
							V	1	0.034	0.856
B1: Experiment 1 - repeated measures ANOVA (RT scores)
effect	Sphericity Correction	df	F	p	η²		Post hoc comparison for main effect TE and main effect Modality (post hoc effects in JASP)
TE	-----	1	33.453	< .001	0.091
Residual	-----	29
							C1	C2	Mean Difference	SE	t	p bonf
Modality	GG	1.335	4.011	0.041	0.094		Unexpected	Expected	0.127	0.022	5.784	< .001
Residual	GG	38.718
							AV	A	-0.143	0.056	-2.546	0.041
TE ✻ Modality	-----	2	5.13	0.009	0.009			V	-0.131	0.056	-2.347	0.067
Residual	-----	58					A	V	0.011	0.056	0.199	1
							Post hoc comparison for factor TE (expected vs. unexpected) for each modality type (simple main effects in JASP)
							Modality	df	F	p
							AV	1	26.026	< .001
							A	1	37.042	< .001
							V	1	6.569	0.016
B2: Experiment 2 - repeated measures ANOVA (RT scores)
effect	Sphericity Correction	df	F	p	η²		Post hoc comparison for main effect TE and main effect Modality (post hoc effects in JASP)
TE	-----	1	20.999	< .001	0.163
Residual	-----	29
							C1	C2	Mean Difference	SE	t	p bonf
Modality	GG	1.254	5.587	0.017	0.087		Unexpected	Expected	0.142	0.031	4.582	< .001
Residual	GG	36.354
							AV	A	-0.1	0.038	-2.621	0.034
TE ✻ Modality	-----	2	5.794	0.005	0.013			V	-0.118	0.038	-3.107	0.009
Residual	-----	58					A	V	-0.018	0.038	-0.486	1
							Post hoc comparison for factor TE (expected vs. unexpected) for each modality type (simple main effects in JASP)
							Modality	df	F	p
							AV	1	16.63	< .001
							A	1	20.51	< .001
							V	1	12.82	0.001
B3: Experiment 3 - repeated measures ANOVA (RT scores)
effect	Sphericity Correction	df	F	p	η²		Post hoc comparison for main effect TE and main effect Modality (post hoc effects in JASP)
TE	-----	1	18.272	< .001	0.052
Residual	-----	29
							C1	C2	Mean Difference	SE	t	p bonf
Modality	GG	1.367	20.232	< .001	0.342		Unexpected	Expected	0.098	0.023	4.275	< .001
Residual	GG	39.63
							AV	A	-0.208	0.048	-4.307	< .001
TE ✻ Modality	-----	2	1.366	0.263	0.001			V	-0.3	0.048	-6.207	< .001
Residual	-----	58					A	V	-0.092	0.048	-1.901	0.187
B4: Experiment 4 - repeated measures ANOVA (RT scores)
effect	Sphericity Correction	df	F	p	η²		Post hoc comparison for main effect TE and main effect Modality (post hoc effects in JASP)
TE	-----	1	15.156	< .001	0.047
Residual	-----	29
							C1	C2	Mean Difference	SE	t	p bonf
Modality	GG	1.507	17.253	< .001	0.304		Unexpected	Expected	0.082	0.021	3.893	< .001
Residual	GG	43.717
							AV	A	-0.206	0.044	-4.721	< .001
TE ✻ Modality	-----	2	1.015	0.369	0.002			V	-0.235	0.044	-5.388	< .001
Residual	-----	58					A	V	-0.029	0.044	-0.667	1

## Sheet: Supplement2
Description:	R code for computing models for different performance measures. A1/2: models for accuracy and RT (split for whole data set and modality-specific analyses) B1/2: models for learning trials (split for whole data set and modality-specific analyses) Perf : accuracy, RT oder learn trial scores TE : Temporal Expectation - factor with 2 levels (1 = no, 2 = yes) Mod : Modality - factor with 3 levels (1 =…
A1: mixed models for accuracy and RT data (InputData = whole data set)
TM1 <- mixed(Perf ~ 1 + (1|MSUnc) + (1|id) , data = InputData, method="KR")
TM2 <- mixed(Perf ~ 1 + TE + (1|MSUnc) + (1|id) , data = InputData, method="KR")
TM3 <- mixed(Perf ~ 1 + TE*Mod + (1|MSUnc) + (1|id) , data = InputData, method="KR")
TM4 <- mixed(Perf ~ 1 + TE*SpatUnc + (1|MSUnc) + (1|id) , data = InputData, method="KR")
TM5 <- mixed(Perf ~ 1 + TE*Know + (1|MSUnc) + (1|id) , data = InputData, method="KR")
TM6 <- mixed(Perf ~ 1 + TE*Run + (1|MSUnc) + (1|id) , data = InputData, method="KR")
TM7 <- mixed(Perf ~ 1 + TE*Mod*SpatUnc + (1|MSUnc) + (1|id) , data = InputData, method="KR")
TM8 <- mixed(Perf ~ 1 + TE*Mod*Know + (1|MSUnc) + (1|id) , data = InputData, method="KR")
TM9 <- mixed(Perf ~ 1 + TE*Mod*Run + (1|MSUnc) + (1|id) , data = InputData, method="KR")
TM10 <- mixed(Perf ~ 1 + TE*SpatUnc*Know + (1|MSUnc) + (1|id) , data = InputData, method="KR")
TM11 <- mixed(Perf ~ 1 + TE*SpatUnc*Run + (1|MSUnc) + (1|id) , data = InputData, method="KR")
TM12 <- mixed(Perf ~ 1 + TE*Know*Run + (1|MSUnc) + (1|id) , data = InputData, method="KR")
TM13 <- mixed(Perf ~ 1 + TE*Mod*SpatUnc*Know + (1|MSUnc) + (1|id) , data = InputData, method="KR")
TM14 <- mixed(Perf ~ 1 + TE*Mod*SpatUnc*Run + (1|MSUnc) + (1|id) , data = InputData, method="KR")
TM15 <- mixed(Perf ~ 1 + TE*Mod*Know*Run + (1|MSUnc) + (1|id) , data = InputData, method="KR")
TM16 <- mixed(Perf ~ 1 + TE*Mod*SpatUnc*Run*Know + (1|MSUnc) + (1|id) , data = InputData, method="KR")
A2: mixed models for accuracy and RT data (InputData = data set low OR high modality-specific uncertainty)
TM1 <- mixed(Perf ~ 1 + (1|id) , data = InputData, method="KR")
TM2 <- mixed(Perf ~ 1 + TE + (1|id) , data = InputData, method="KR")
TM3 <- mixed(Perf ~ 1 + TE*Mod + (1|id) , data = InputData, method="KR")
TM4 <- mixed(Perf ~ 1 + TE*SpatUnc + (1|id) , data = InputData, method="KR")
TM5 <- mixed(Perf ~ 1 + TE*Know + (1|id) , data = InputData, method="KR")
TM6 <- mixed(Perf ~ 1 + TE*Run + (1|id) , data = InputData, method="KR")
TM7 <- mixed(Perf ~ 1 + TE*Mod*SpatUnc + (1|id) , data = InputData, method="KR")
TM8 <- mixed(Perf ~ 1 + TE*Mod*Know + (1|id) , data = InputData, method="KR")
TM9 <- mixed(Perf ~ 1 + TE*Mod*Run + (1|id) , data = InputData, method="KR")
TM10 <- mixed(Perf ~ 1 + TE*SpatUnc*Know + (1|id) , data = InputData, method="KR")
TM11 <- mixed(Perf ~ 1 + TE*SpatUnc*Run + (1|id) , data = InputData, method="KR")
TM12 <- mixed(Perf ~ 1 + TE*Know*Run + (1|id) , data = InputData, method="KR")
TM13 <- mixed(Perf ~ 1 + TE*Mod*SpatUnc*Know + (1|id) , data = InputData, method="KR")
TM14 <- mixed(Perf ~ 1 + TE*Mod*SpatUnc*Run + (1|id) , data = InputData, method="KR")
TM15 <- mixed(Perf ~ 1 + TE*Mod*Know*Run + (1|id) , data = InputData, method="KR")
TM16 <- mixed(Perf ~ 1 + TE*Mod*SpatUnc*Run*Know + (1|id) , data = InputData, method="KR")
B1: mixed models for learning trial data (InputData = whole data set)
LTM1 <- mixed(Perf ~ 1 + (1|MSUnc) + (1|id) , data = InputData, method="KR")
LTM2 <- mixed(Perf ~ 1 + Mod + (1|MSUnc) + (1|id) , data = InputData, method="KR")
LTM3 <- mixed(Perf ~ 1 + Know + (1|MSUnc) + (1|id) , data = InputData, method="KR")
LTM4 <- mixed(Perf ~ 1 + SpatUnc + (1|MSUnc) + (1|id) , data = InputData, method="KR")
LTM5 <- mixed(Perf ~ 1 + Mod*Know + (1|MSUnc) + (1|id) , data = InputData, method="KR")
LTM6 <- mixed(Perf ~ 1 + Mod*SpatUnc + (1|MSUnc) + (1|id) , data = InputData, method="KR")
LTM7 <- mixed(Perf ~ 1 + SpatUnc*Know + (1|MSUnc) + (1|id) , data = InputData, method="KR")
LTM8 <- mixed(Perf ~ 1 + Mod*SpatUnc*Know + (1|MSUnc) + (1|id) , data = InputData, method="KR")
B2: mixed models for learning trial data (InputData = data set low OR high modality-specific uncertainty)
LTM1 <- mixed(Perf ~ 1 + (1|id) , data = InputData, method="KR")
LTM2 <- mixed(Perf ~ 1 + Mod + (1|id) , data = InputData, method="KR")
LTM3 <- mixed(Perf ~ 1 + Know + (1|id) , data = InputData, method="KR")
LTM4 <- mixed(Perf ~ 1 + SpatUnc + (1|id) , data = InputData, method="KR")
LTM5 <- mixed(Perf ~ 1 + Mod*Know + (1|id) , data = InputData, method="KR")
LTM6 <- mixed(Perf ~ 1 + Mod*SpatUnc + (1|id) , data = InputData, method="KR")
LTM7 <- mixed(Perf ~ 1 + SpatUnc*Know + (1|id) , data = InputData, method="KR")
LTM8 <- mixed(Perf ~ 1 + Mod*SpatUnc*Know + (1|id) , data = InputData, method="KR")

## Sheet: Data
Description:	Data used for analyses id: participant id TE : Temporal Expectation - factor with 2 levels (1 = no, 2 = yes) Mod : Modality - factor with 3 levels (1 = AV, 2 = A, 3 = V) SpatUnc : Spatial Uncertainty - factor with 2 levels (1 = low, 2 = high) Know : Knowledge group - factor with 2 levels (1 = implicit, 2 = explicit) Run : Run (which part of experiment) - factor with 3 levels (1 = run 1/2, 2 = run…
A: Data for accuracy and RT (in s)										A: Data for learn trials
id	Accuracy	RT	TE	Mod	SpatUnc	Know	Run	MSUnc		id	Perf	Mod	SpatUnc	Know	MSUnc
1	0.958333	1.74684	no	AV	low	no	1	low		1	6	AV	low	no	low
1	0.833333	1.10538	no	AV	low	no	2	low		1	217	A	low	no	low
1	0.75	1.54978	no	AV	low	no	3	low		1	1	V	low	no	low
1	0.75	1.38727	yes	AV	low	no	1	low		2	1	AV	low	no	low
1	0.916667	1.10736	yes	AV	low	no	2	low		2	1	A	low	no	low
1	0.875	1.25643	yes	AV	low	no	3	low		2	217	V	low	no	low
1	0.708333	2.16837	no	A	low	no	1	low		3	1	AV	low	yes	low
1	0.625	1.59993	no	A	low	no	2	low		3	3	A	low	yes	low
1	0.541667	2.0438	no	A	low	no	3	low		3	1	V	low	yes	low
1	0.6875	1.89633	yes	A	low	no	1	low		4	5	AV	low	yes	low
1	0.666667	1.73192	yes	A	low	no	2	low		4	217	A	low	yes	low
1	0.645833	1.83634	yes	A	low	no	3	low		4	125	V	low	yes	low
1	0.75	1.55041	no	V	low	no	1	low		5	217	AV	low	yes	low
1	0.833333	1.30423	no	V	low	no	2	low		5	217	A	low	yes	low
1	0.791667	1.52544	no	V	low	no	3	low		5	1	V	low	yes	low
1	0.8125	1.51236	yes	V	low	no	1	low		6	11	AV	low	no	low
1	0.8125	1.39675	yes	V	low	no	2	low		6	2	A	low	no	low
1	0.770833	1.44054	yes	V	low	no	3	low		6	217	V	low	no	low
2	0.958333	1.67861	no	AV	low	no	1	low		7	1	AV	low	no	low
2	0.791667	1.75799	no	AV	low	no	2	low		7	217	A	low	no	low
2	0.75	1.28908	no	AV	low	no	3	low		7	1	V	low	no	low
2	0.916667	1.63514	yes	AV	low	no	1	low		8	217	AV	low	yes	low
2	0.875	1.42814	yes	AV	low	no	2	low		8	217	A	low	yes	low
2	0.916667	1.54997	yes	AV	low	no	3	low		8	202	V	low	yes	low
2	0.833333	1.96473	no	A	low	no	1	low		9	8	AV	low	no	low
2	0.958333	1.96712	no	A	low	no	2	low		9	203	A	low	no	low
2	0.833333	1.75488	no	A	low	no	3	low		9	217	V	low	no	low
2	0.833333	1.42788	yes	A	low	no	1	low		10	75	AV	low	yes	low
2	0.895833	1.47984	yes	A	low	no	2	low		10	217	A	low	yes	low
2	0.8125	1.43679	yes	A	low	no	3	low		10	217	V	low	yes	low
2	0.833333	1.78551	no	V	low	no	1	low		11	6	AV	low	no	low
2	0.875	1.76611	no	V	low	no	2	low		11	85	A	low	no	low
2	0.791667	1.52825	no	V	low	no	3	low		11	5	V	low	no	low
2	0.854167	1.71136	yes	V	low	no	1	low		12	217	AV	low	yes	low
2	0.9375	1.7226	yes	V	low	no	2	low		12	152	A	low	yes	low
2	0.833333	1.60021	yes	V	low	no	3	low		12	204	V	low	yes	low
3	0.875	1.06223	no	AV	low	yes	1	low		13	1	AV	low	no	low
3	0.916667	1.12897	no	AV	low	yes	2	low		13	7	A	low	no	low
3	0.916667	1.21045	no	AV	low	yes	3	low		13	183	V	low	no	low
3	0.833333	1.01108	yes	AV	low	yes	1	low		14	3	AV	low	no	low
3	0.916667	0.880821	yes	AV	low	yes	2	low		14	1	A	low	no	low
3	0.916667	0.956058	yes	AV	low	yes	3	low		14	9	V	low	no	low
3	0.791667	0.924875	no	A	low	yes	1	low		15	99	AV	low	yes	low
3	0.875	0.886362	no	A	low	yes	2	low		15	161	A	low	yes	low
3	0.875	0.885542	no	A	low	yes	3	low		15	11	V	low	yes	low
3	0.833333	0.943716	yes	A	low	yes	1	low		16	1	AV	low	no	low
3	0.916667	0.908294	yes	A	low	yes	2	low		16	148	A	low	no	low
3	0.979167	0.949721	yes	A	low	yes	3	low		16	95	V	low	no	low
3	0.875	1.29964	no	V	low	yes	1	low		17	11	AV	low	no	low
3	0.958333	1.40906	no	V	low	yes	2	low		17	32	A	low	no	low
3	1	1.34619	no	V	low	yes	3	low		17	217	V	low	no	low
3	0.895833	1.04052	yes	V	low	yes	1	low		18	217	AV	low	no	low
3	0.979167	1.02735	yes	V	low	yes	2	low		18	217	A	low	no	low
3	0.895833	1.22906	yes	V	low	yes	3	low		18	1	V	low	no	low
4	0.916667	1.87924	no	AV	low	yes	1	low		19	11	AV	low	no	low
4	0.625	1.99087	no	AV	low	yes	2	low		19	3	A	low	no	low
4	0.875	1.83821	no	AV	low	yes	3	low		19	1	V	low	no	low
4	0.770833	2.19986	yes	AV	low	yes	1	low		20	82	AV	low	yes	low
4	0.854167	1.83635	yes	AV	low	yes	2	low		20	199	A	low	yes	low
4	0.833333	1.92262	yes	AV	low	yes	3	low		20	40	V	low	yes	low
4	0.583333	2.36351	no	A	low	yes	1	low		21	8	AV	low	no	low
4	0.541667	2.32755	no	A	low	yes	2	low		21	172	A	low	no	low
4	0.458333	2.55173	no	A	low	yes	3	low		21	70	V	low	no	low
4	0.645833	2.4976	yes	A	low	yes	1	low		22	217	AV	low	yes	low
4	0.541667	2.25648	yes	A	low	yes	2	low		22	217	A	low	yes	low
4	0.5625	2.19196	yes	A	low	yes	3	low		22	217	V	low	yes	low
4	0.791667	1.8757	no	V	low	yes	1	low		23	1	AV	low	no	low
4	0.75	1.88199	no	V	low	yes	2	low		23	185	A	low	no	low
4	0.916667	1.71241	no	V	low	yes	3	low		23	217	V	low	no	low
4	0.916667	2.15541	yes	V	low	yes	1	low		24	2	AV	low	no	low
4	0.895833	1.9494	yes	V	low	yes	2	low		24	217	A	low	no	low
4	0.875	1.74636	yes	V	low	yes	3	low		24	7	V	low	no	low
5	0.958333	2.50092	no	AV	low	yes	1	low		25	217	AV	low	yes	low
5	0.833333	2.46351	no	AV	low	yes	2	low		25	217	A	low	yes	low
5	0.833333	2.41858	no	AV	low	yes	3	low		25	217	V	low	yes	low
5	0.895833	2.4389	yes	AV	low	yes	1	low		26	1	AV	low	no	low
5	0.979167	2.43095	yes	AV	low	yes	2	low		26	1	A	low	no	low
5	0.833333	2.43804	yes	AV	low	yes	3	low		26	217	V	low	no	low
5	0.666667	2.72269	no	A	low	yes	1	low		27	217	AV	low	no	low
5	0.541667	2.6634	no	A	low	yes	2	low		27	3	A	low	no	low
5	0.666667	2.61811	no	A	low	yes	3	low		27	3	V	low	no	low
5	0.791667	2.67203	yes	A	low	yes	1	low		28	217	AV	low	yes	low
5	0.833333	2.51613	yes	A	low	yes	2	low		28	13	A	low	yes	low
5	0.583333	2.49613	yes	A	low	yes	3	low		28	217	V	low	yes	low
5	0.916667	2.56671	no	V	low	yes	1	low		29	4	AV	low	yes	low
5	1	2.50163	no	V	low	yes	2	low		29	217	A	low	yes	low
5	0.958333	2.51476	no	V	low	yes	3	low		29	143	V	low	yes	low
5	0.916667	2.46728	yes	V	low	yes	1	low		30	217	AV	low	no	low
5	0.958333	2.49645	yes	V	low	yes	2	low		30	217	A	low	no	low
5	0.958333	2.4837	yes	V	low	yes	3	low		30	217	V	low	no	low
6	0.541667	2.23943	no	AV	low	no	1	low		31	2	AV	high	no	low
6	0.833333	1.94749	no	AV	low	no	2	low		31	217	A	high	no	low
6	0.875	2.04126	no	AV	low	no	3	low		31	217	V	high	no	low
6	0.729167	2.51947	yes	AV	low	no	1	low		32	8	AV	high	no	low
6	0.895833	1.82513	yes	AV	low	no	2	low		32	36	A	high	no	low
6	0.833333	1.50016	yes	AV	low	no	3	low		32	7	V	high	no	low
6	0.875	2.32579	no	A	low	no	1	low		33	10	AV	high	no	low
6	0.916667	1.80323	no	A	low	no	2	low		33	12	A	high	no	low
6	0.833333	2.03761	no	A	low	no	3	low		33	81	V	high	no	low
6	0.875	2.12728	yes	A	low	no	1	low		34	2	AV	high	no	low
6	0.875	1.95	yes	A	low	no	2	low		34	12	A	high	no	low
6	0.9375	1.59124	yes	A	low	no	3	low		34	4	V	high	no	low
6	0.541667	2.77758	no	V	low	no	1	low		35	65	AV	high	no	low
6	0.666667	2.92313	no	V	low	no	2	low		35	25	A	high	no	low
6	0.583333	2.56639	no	V	low	no	3	low		35	217	V	high	no	low
6	0.5	2.73176	yes	V	low	no	1	low		36	159	AV	high	yes	low
6	0.5625	2.73884	yes	V	low	no	2	low		36	24	A	high	yes	low
6	0.458333	2.59388	yes	V	low	no	3	low		36	1	V	high	yes	low
7	0.958333	1.58222	no	AV	low	no	1	low		37	217	AV	high	no	low
7	1	1.4271	no	AV	low	no	2	low		37	217	A	high	no	low
7	0.958333	1.44021	no	AV	low	no	3	low		37	15	V	high	no	low
7	0.916667	1.23392	yes	AV	low	no	1	low		38	64	AV	high	no	low
7	0.958333	1.22147	yes	AV	low	no	2	low		38	217	A	high	no	low
7	0.895833	1.08659	yes	AV	low	no	3	low		38	4	V	high	no	low
7	0.583333	2.03447	no	A	low	no	1	low		39	217	AV	high	no	low
7	0.708333	2.30606	no	A	low	no	2	low		39	217	A	high	no	low
7	0.666667	1.91129	no	A	low	no	3	low		39	1	V	high	no	low
7	0.6875	1.68932	yes	A	low	no	1	low		40	217	AV	high	no	low
7	0.604167	2.29833	yes	A	low	no	2	low		40	217	A	high	no	low
7	0.541667	1.98597	yes	A	low	no	3	low		40	27	V	high	no	low
7	0.791667	1.85112	no	V	low	no	1	low		41	9	AV	high	yes	low
7	0.916667	1.4565	no	V	low	no	2	low		41	4	A	high	yes	low
7	0.958333	1.55732	no	V	low	no	3	low		41	209	V	high	yes	low
7	0.958333	1.17397	yes	V	low	no	1	low		42	10	AV	high	no	low
7	0.9375	1.29124	yes	V	low	no	2	low		42	217	A	high	no	low
7	0.979167	1.03771	yes	V	low	no	3	low		42	217	V	high	no	low
8	0.833333	2.04459	no	AV	low	yes	1	low		43	217	AV	high	no	low
8	0.791667	2.05941	no	AV	low	yes	2	low		43	217	A	high	no	low
8	0.458333	2.20878	no	AV	low	yes	3	low		43	177	V	high	no	low
8	0.916667	1.69093	yes	AV	low	yes	1	low		44	6	AV	high	yes	low
8	0.708333	2.02033	yes	AV	low	yes	2	low		44	217	A	high	yes	low
8	0.854167	1.81898	yes	AV	low	yes	3	low		44	1	V	high	yes	low
8	0.833333	2.28398	no	A	low	yes	1	low		45	217	AV	high	no	low
8	0.708333	2.18285	no	A	low	yes	2	low		45	217	A	high	no	low
8	0.541667	2.17034	no	A	low	yes	3	low		45	133	V	high	no	low
8	0.9375	1.74108	yes	A	low	yes	1	low		46	1	AV	high	no	low
8	0.708333	1.82635	yes	A	low	yes	2	low		46	22	A	high	no	low
8	0.729167	1.84532	yes	A	low	yes	3	low		46	1	V	high	no	low
8	0.75	2.52163	no	V	low	yes	1	low		47	15	AV	high	no	low
8	0.541667	2.27963	no	V	low	yes	2	low		47	217	A	high	no	low
8	0.75	2.32602	no	V	low	yes	3	low		47	217	V	high	no	low
8	0.791667	1.98107	yes	V	low	yes	1	low		48	30	AV	high	no	low
8	0.833333	2.12343	yes	V	low	yes	2	low		48	204	A	high	no	low
8	0.645833	2.12844	yes	V	low	yes	3	low		48	217	V	high	no	low
9	0.75	2.62781	no	AV	low	no	1	low		49	15	AV	high	no	low
9	0.875	2.54777	no	AV	low	no	2	low		49	217	A	high	no	low
9	0.958333	2.5045	no	AV	low	no	3	low		49	53	V	high	no	low
9	0.9375	2.55026	yes	AV	low	no	1	low		50	58	AV	high	no	low
9	0.916667	2.46002	yes	AV	low	no	2	low		50	20	A	high	no	low
9	0.770833	2.50452	yes	AV	low	no	3	low		50	217	V	high	no	low
9	0.791667	2.62598	no	A	low	no	1	low		51	12	AV	high	no	low
9	0.833333	2.49489	no	A	low	no	2	low		51	7	A	high	no	low
9	0.916667	2.4977	no	A	low	no	3	low		51	217	V	high	no	low
9	0.9375	2.5246	yes	A	low	no	1	low		52	1	AV	high	yes	low
9	0.895833	2.55033	yes	A	low	no	2	low		52	9	A	high	yes	low
9	0.770833	2.62937	yes	A	low	no	3	low		52	69	V	high	yes	low
9	0.875	2.56141	no	V	low	no	1	low		53	2	AV	high	yes	low
9	0.708333	2.56592	no	V	low	no	2	low		53	217	A	high	yes	low
9	0.541667	2.54695	no	V	low	no	3	low		53	217	V	high	yes	low
9	0.875	2.62731	yes	V	low	no	1	low		54	87	AV	high	yes	low
9	0.833333	2.59783	yes	V	low	no	2	low		54	217	A	high	yes	low
9	0.666667	2.48899	yes	V	low	no	3	low		54	217	V	high	yes	low
10	0.458333	2.61794	no	AV	low	yes	1	low		55	19	AV	high	yes	low
10	0.791667	2.48777	no	AV	low	yes	2	low		55	132	A	high	yes	low
10	0.833333	1.85613	no	AV	low	yes	3	low		55	217	V	high	yes	low
10	0.5625	2.54306	yes	AV	low	yes	1	low		56	142	AV	high	yes	low
10	0.666667	2.24833	yes	AV	low	yes	2	low		56	217	A	high	yes	low
10	0.770833	2.05347	yes	AV	low	yes	3	low		56	217	V	high	yes	low
10	0.625	2.63596	no	A	low	yes	1	low		57	217	AV	high	no	low
10	0.5	2.68989	no	A	low	yes	2	low		57	5	A	high	no	low
10	0.333333	2.7261	no	A	low	yes	3	low		57	217	V	high	no	low
10	0.333333	2.57515	yes	A	low	yes	1	low		58	217	AV	high	no	low
10	0.479167	2.74441	yes	A	low	yes	2	low		58	9	A	high	no	low
10	0.541667	2.76541	yes	A	low	yes	3	low		58	217	V	high	no	low
10	0.833333	2.18066	no	V	low	yes	1	low		59	3	AV	high	yes	low
10	0.708333	2.38645	no	V	low	yes	2	low		59	11	A	high	yes	low
10	0.708333	1.79356	no	V	low	yes	3	low		59	217	V	high	yes	low
10	0.729167	2.13765	yes	V	low	yes	1	low		60	16	AV	high	no	low
10	0.6875	2.3133	yes	V	low	yes	2	low		60	10	A	high	no	low
10	0.895833	1.91934	yes	V	low	yes	3	low		60	54	V	high	no	low
11	0.75	1.47335	no	AV	low	no	1	low		61	217	AV	low	no	high
11	0.666667	1.59959	no	AV	low	no	2	low		61	100	A	low	no	high
11	0.666667	1.61618	no	AV	low	no	3	low		61	217	V	low	no	high
11	0.708333	1.53748	yes	AV	low	no	1	low		62	217	AV	low	yes	high
11	0.791667	1.17314	yes	AV	low	no	2	low		62	1	A	low	yes	high
11	0.770833	1.11229	yes	AV	low	no	3	low		62	217	V	low	yes	high
11	0.791667	1.84531	no	A	low	no	1	low		63	4	AV	low	no	high
11	0.666667	1.59498	no	A	low	no	2	low		63	54	A	low	no	high
11	0.666667	1.51413	no	A	low	no	3	low		63	217	V	low	no	high
11	0.604167	1.53479	yes	A	low	no	1	low		64	34	AV	low	no	high
11	0.854167	1.1994	yes	A	low	no	2	low		64	38	A	low	no	high
11	0.833333	1.14878	yes	A	low	no	3	low		64	217	V	low	no	high
11	0.75	1.64712	no	V	low	no	1	low		65	8	AV	low	yes	high
11	0.666667	1.65392	no	V	low	no	2	low		65	3	A	low	yes	high
11	0.708333	1.64057	no	V	low	no	3	low		65	217	V	low	yes	high
11	0.729167	1.75013	yes	V	low	no	1	low		66	4	AV	low	no	high
11	0.729167	1.75705	yes	V	low	no	2	low		66	5	A	low	no	high
11	0.6875	1.43854	yes	V	low	no	3	low		66	217	V	low	no	high
12	0.708333	2.25527	no	AV	low	yes	1	low		67	112	AV	low	no	high
12	0.708333	1.78237	no	AV	low	yes	2	low		67	217	A	low	no	high
12	0.708333	2.13386	no	AV	low	yes	3	low		67	217	V	low	no	high
12	0.791667	1.91831	yes	AV	low	yes	1	low		68	165	AV	low	no	high
12	0.854167	1.61212	yes	AV	low	yes	2	low		68	20	A	low	no	high
12	0.75	1.4006	yes	AV	low	yes	3	low		68	217	V	low	no	high
12	0.291667	2.76779	no	A	low	yes	1	low		69	1	AV	low	no	high
12	0.416667	2.35294	no	A	low	yes	2	low		69	217	A	low	no	high
12	0.625	2.70729	no	A	low	yes	3	low		69	217	V	low	no	high
12	0.645833	2.46634	yes	A	low	yes	1	low		70	217	AV	low	no	high
12	0.645833	2.56983	yes	A	low	yes	2	low		70	217	A	low	no	high
12	0.645833	2.42939	yes	A	low	yes	3	low		70	22	V	low	no	high
12	0.708333	1.73074	no	V	low	yes	1	low		71	217	AV	low	no	high
12	0.75	1.65445	no	V	low	yes	2	low		71	217	A	low	no	high
12	0.708333	1.63545	no	V	low	yes	3	low		71	217	V	low	no	high
12	0.875	1.63161	yes	V	low	yes	1	low		72	15	AV	low	yes	high
12	0.875	1.54073	yes	V	low	yes	2	low		72	217	A	low	yes	high
12	0.729167	1.32172	yes	V	low	yes	3	low		72	217	V	low	yes	high
13	0.958333	1.67219	no	AV	low	no	1	low		73	1	AV	low	no	high
13	0.708333	1.52766	no	AV	low	no	2	low		73	217	A	low	no	high
13	0.791667	1.75822	no	AV	low	no	3	low		73	4	V	low	no	high
13	0.895833	1.49767	yes	AV	low	no	1	low		74	1	AV	low	yes	high
13	0.916667	1.65933	yes	AV	low	no	2	low		74	53	A	low	yes	high
13	0.895833	1.75872	yes	AV	low	no	3	low		74	92	V	low	yes	high
13	0.75	2.03773	no	A	low	no	1	low		75	85	AV	low	no	high
13	0.958333	1.72182	no	A	low	no	2	low		75	217	A	low	no	high
13	0.791667	1.86164	no	A	low	no	3	low		75	84	V	low	no	high
13	0.8125	1.59588	yes	A	low	no	1	low		76	143	AV	low	no	high
13	0.895833	1.8759	yes	A	low	no	2	low		76	91	A	low	no	high
13	0.895833	1.84191	yes	A	low	no	3	low		76	217	V	low	no	high
13	0.833333	1.66197	no	V	low	no	1	low		77	217	AV	low	no	high
13	0.958333	1.5487	no	V	low	no	2	low		77	54	A	low	no	high
13	0.625	1.84449	no	V	low	no	3	low		77	217	V	low	no	high
13	0.770833	1.6582	yes	V	low	no	1	low		78	15	AV	low	yes	high
13	0.854167	2.03253	yes	V	low	no	2	low		78	76	A	low	yes	high
13	0.729167	2.26054	yes	V	low	no	3	low		78	187	V	low	yes	high
14	0.791667	1.7895	no	AV	low	no	1	low		79	217	AV	low	yes	high
14	0.708333	1.73085	no	AV	low	no	2	low		79	7	A	low	yes	high
14	0.875	1.65456	no	AV	low	no	3	low		79	217	V	low	yes	high
14	0.791667	1.76504	yes	AV	low	no	1	low		80	46	AV	low	no	high
14	0.791667	1.48512	yes	AV	low	no	2	low		80	147	A	low	no	high
14	0.770833	1.51114	yes	AV	low	no	3	low		80	24	V	low	no	high
14	0.833333	1.78412	no	A	low	no	1	low		81	189	AV	low	no	high
14	0.791667	1.53297	no	A	low	no	2	low		81	217	A	low	no	high
14	0.958333	1.87837	no	A	low	no	3	low		81	217	V	low	no	high
14	0.770833	1.70589	yes	A	low	no	1	low		82	217	AV	low	no	high
14	0.854167	1.65616	yes	A	low	no	2	low		82	217	A	low	no	high
14	0.8125	1.49603	yes	A	low	no	3	low		82	5	V	low	no	high
14	0.916667	1.89257	no	V	low	no	1	low		83	217	AV	low	yes	high
14	0.583333	1.72629	no	V	low	no	2	low		83	217	A	low	yes	high
14	0.625	1.51098	no	V	low	no	3	low		83	83	V	low	yes	high
14	0.770833	1.91335	yes	V	low	no	1	low		84	1	AV	low	no	high
14	0.729167	1.71939	yes	V	low	no	2	low		84	191	A	low	no	high
14	0.833333	1.40068	yes	V	low	no	3	low		84	1	V	low	no	high
15	0.791667	1.97743	no	AV	low	yes	1	low		85	217	AV	low	no	high
15	0.583333	2.19467	no	AV	low	yes	2	low		85	137	A	low	no	high
15	0.916667	1.87479	no	AV	low	yes	3	low		85	18	V	low	no	high
15	0.9375	1.76009	yes	AV	low	yes	1	low		86	160	AV	low	yes	high
15	0.854167	1.73297	yes	AV	low	yes	2	low		86	217	A	low	yes	high
15	0.916667	1.55758	yes	AV	low	yes	3	low		86	217	V	low	yes	high
15	0.958333	1.83314	no	A	low	yes	1	low		87	74	AV	low	yes	high
15	0.708333	2.1213	no	A	low	yes	2	low		87	9	A	low	yes	high
15	0.625	2.00962	no	A	low	yes	3	low		87	97	V	low	yes	high
15	0.916667	1.60496	yes	A	low	yes	1	low		88	1	AV	low	no	high
15	0.770833	2.04905	yes	A	low	yes	2	low		88	2	A	low	no	high
15	0.791667	1.74879	yes	A	low	yes	3	low		88	217	V	low	no	high
15	0.75	2.13502	no	V	low	yes	1	low		89	217	AV	low	no	high
15	0.75	1.98895	no	V	low	yes	2	low		89	217	A	low	no	high
15	0.625	2.04808	no	V	low	yes	3	low		89	217	V	low	no	high
15	0.6875	1.90095	yes	V	low	yes	1	low		90	1	AV	low	yes	high
15	0.729167	2.00752	yes	V	low	yes	2	low		90	217	A	low	yes	high
15	0.75	1.50893	yes	V	low	yes	3	low		90	217	V	low	yes	high
16	0.666667	1.42462	no	AV	low	no	1	low		91	10	AV	high	no	high
16	0.791667	1.52712	no	AV	low	no	2	low		91	217	A	high	no	high
16	0.75	1.25886	no	AV	low	no	3	low		91	217	V	high	no	high
16	0.8125	1.55915	yes	AV	low	no	1	low		92	1	AV	high	no	high
16	0.770833	1.18306	yes	AV	low	no	2	low		92	217	A	high	no	high
16	0.8125	1.11259	yes	AV	low	no	3	low		92	1	V	high	no	high
16	0.833333	1.53413	no	A	low	no	1	low		93	1	AV	high	yes	high
16	0.75	1.57721	no	A	low	no	2	low		93	1	A	high	yes	high
16	0.75	1.18449	no	A	low	no	3	low		93	217	V	high	yes	high
16	0.854167	1.37854	yes	A	low	no	1	low		94	10	AV	high	yes	high
16	0.875	1.20999	yes	A	low	no	2	low		94	9	A	high	yes	high
16	0.854167	1.31693	yes	A	low	no	3	low		94	30	V	high	yes	high
16	0.625	1.83352	no	V	low	no	1	low		95	6	AV	high	no	high
16	0.75	1.91583	no	V	low	no	2	low		95	217	A	high	no	high
16	0.708333	1.56942	no	V	low	no	3	low		95	217	V	high	no	high
16	0.708333	1.71003	yes	V	low	no	1	low		96	1	AV	high	no	high
16	0.604167	1.40929	yes	V	low	no	2	low		96	15	A	high	no	high
16	0.645833	1.54181	yes	V	low	no	3	low		96	13	V	high	no	high
17	0.708333	2.12291	no	AV	low	no	1	low		97	217	AV	high	yes	high
17	0.875	1.61201	no	AV	low	no	2	low		97	190	A	high	yes	high
17	0.666667	1.5179	no	AV	low	no	3	low		97	122	V	high	yes	high
17	0.75	1.70348	yes	AV	low	no	1	low		98	4	AV	high	no	high
17	0.791667	1.31139	yes	AV	low	no	2	low		98	48	A	high	no	high
17	0.895833	1.33829	yes	AV	low	no	3	low		98	217	V	high	no	high
17	0.666667	2.28187	no	A	low	no	1	low		99	11	AV	high	no	high
17	0.666667	2.10152	no	A	low	no	2	low		99	35	A	high	no	high
17	0.875	1.91495	no	A	low	no	3	low		99	217	V	high	no	high
17	0.729167	2.0048	yes	A	low	no	1	low		100	99	AV	high	no	high
17	0.791667	1.40024	yes	A	low	no	2	low		100	7	A	high	no	high
17	0.833333	1.5029	yes	A	low	no	3	low		100	217	V	high	no	high
17	0.708333	2.04576	no	V	low	no	1	low		101	217	AV	high	no	high
17	0.708333	1.71596	no	V	low	no	2	low		101	217	A	high	no	high
17	0.625	1.58131	no	V	low	no	3	low		101	217	V	high	no	high
17	0.791667	1.68737	yes	V	low	no	1	low		102	1	AV	high	no	high
17	0.8125	1.55904	yes	V	low	no	2	low		102	26	A	high	no	high
17	0.645833	1.7172	yes	V	low	no	3	low		102	177	V	high	no	high
18	0.708333	2.66637	no	AV	low	no	1	low		103	217	AV	high	no	high
18	0.875	2.69953	no	AV	low	no	2	low		103	217	A	high	no	high
18	0.666667	2.56444	no	AV	low	no	3	low		103	217	V	high	no	high
18	0.916667	2.79326	yes	AV	low	no	1	low		104	217	AV	high	yes	high
18	0.770833	2.72424	yes	AV	low	no	2	low		104	217	A	high	yes	high
18	0.666667	2.65346	yes	AV	low	no	3	low		104	217	V	high	yes	high
18	0.583333	2.84626	no	A	low	no	1	low		105	1	AV	high	no	high
18	0.583333	2.81951	no	A	low	no	2	low		105	131	A	high	no	high
18	0.541667	2.70684	no	A	low	no	3	low		105	217	V	high	no	high
18	0.708333	2.87767	yes	A	low	no	1	low		106	217	AV	high	no	high
18	0.541667	2.76507	yes	A	low	no	2	low		106	11	A	high	no	high
18	0.729167	2.7469	yes	A	low	no	3	low		106	217	V	high	no	high
18	0.916667	2.69604	no	V	low	no	1	low		107	8	AV	high	no	high
18	0.875	2.58834	no	V	low	no	2	low		107	159	A	high	no	high
18	0.833333	2.6777	no	V	low	no	3	low		107	217	V	high	no	high
18	0.895833	2.70885	yes	V	low	no	1	low		108	3	AV	high	no	high
18	0.854167	2.7309	yes	V	low	no	2	low		108	34	A	high	no	high
18	0.791667	2.57786	yes	V	low	no	3	low		108	1	V	high	no	high
19	0.75	1.96406	no	AV	low	no	1	low		109	217	AV	high	no	high
19	0.791667	1.72797	no	AV	low	no	2	low		109	217	A	high	no	high
19	0.75	1.77187	no	AV	low	no	3	low		109	50	V	high	no	high
19	0.791667	2.09823	yes	AV	low	no	1	low		110	153	AV	high	no	high
19	0.916667	1.7358	yes	AV	low	no	2	low		110	217	A	high	no	high
19	0.854167	2.03086	yes	AV	low	no	3	low		110	11	V	high	no	high
19	0.625	1.5661	no	A	low	no	1	low		111	217	AV	high	no	high
19	0.875	1.63136	no	A	low	no	2	low		111	217	A	high	no	high
19	0.791667	1.48786	no	A	low	no	3	low		111	64	V	high	no	high
19	0.770833	1.44972	yes	A	low	no	1	low		112	8	AV	high	yes	high
19	0.833333	1.33674	yes	A	low	no	2	low		112	13	A	high	yes	high
19	0.770833	1.4818	yes	A	low	no	3	low		112	120	V	high	yes	high
19	0.791667	1.92489	no	V	low	no	1	low		113	217	AV	high	no	high
19	0.916667	1.89944	no	V	low	no	2	low		113	50	A	high	no	high
19	0.875	1.70243	no	V	low	no	3	low		113	217	V	high	no	high
19	0.854167	2.18872	yes	V	low	no	1	low		114	84	AV	high	no	high
19	0.9375	1.96286	yes	V	low	no	2	low		114	172	A	high	no	high
19	0.875	1.81182	yes	V	low	no	3	low		114	217	V	high	no	high
20	0.75	1.51226	no	AV	low	yes	1	low		115	1	AV	high	no	high
20	0.625	1.49696	no	AV	low	yes	2	low		115	7	A	high	no	high
20	0.75	1.54566	no	AV	low	yes	3	low		115	32	V	high	no	high
20	0.791667	1.34911	yes	AV	low	yes	1	low		116	7	AV	high	no	high
20	0.875	1.27679	yes	AV	low	yes	2	low		116	217	A	high	no	high
20	0.791667	1.3052	yes	AV	low	yes	3	low		116	217	V	high	no	high
20	0.833333	1.50316	no	A	low	yes	1	low		117	7	AV	high	yes	high
20	0.708333	1.71229	no	A	low	yes	2	low		117	27	A	high	yes	high
20	0.833333	1.47903	no	A	low	yes	3	low		117	6	V	high	yes	high
20	0.875	1.28951	yes	A	low	yes	1	low		118	103	AV	high	no	high
20	0.979167	1.42549	yes	A	low	yes	2	low		118	217	A	high	no	high
20	0.75	1.20736	yes	A	low	yes	3	low		118	217	V	high	no	high
20	0.5	2.61483	no	V	low	yes	1	low		119	217	AV	high	no	high
20	0.666667	2.54354	no	V	low	yes	2	low		119	86	A	high	no	high
20	0.791667	2.08456	no	V	low	yes	3	low		119	199	V	high	no	high
20	0.645833	2.38196	yes	V	low	yes	1	low		120	217	AV	high	no	high
20	0.583333	2.03183	yes	V	low	yes	2	low		120	217	A	high	no	high
20	0.666667	2.10308	yes	V	low	yes	3	low		120	217	V	high	no	high
21	0.875	1.84176	no	AV	low	no	1	low		121	217	AV	high	no	low
21	0.75	1.87528	no	AV	low	no	2	low		121	134	A	high	no	low
21	0.958333	1.66938	no	AV	low	no	3	low		121	217	V	high	no	low
21	0.8125	1.78112	yes	AV	low	no	1	low		122	1	AV	high	no	low
21	0.875	1.59232	yes	AV	low	no	2	low		122	2	A	high	no	low
21	0.895833	1.77715	yes	AV	low	no	3	low		122	1	V	high	no	low
21	0.75	2.03774	no	A	low	no	1	low		123	1	AV	high	no	low
21	0.791667	1.81039	no	A	low	no	2	low		123	217	A	high	no	low
21	0.875	1.74435	no	A	low	no	3	low		123	171	V	high	no	low
21	0.791667	1.97775	yes	A	low	no	1	low		124	217	AV	high	no	low
21	0.770833	1.66782	yes	A	low	no	2	low		124	4	A	high	no	low
21	0.604167	1.90018	yes	A	low	no	3	low		124	217	V	high	no	low
21	0.708333	1.76532	no	V	low	no	1	low		125	5	AV	high	yes	low
21	0.875	1.59491	no	V	low	no	2	low		125	217	A	high	yes	low
21	0.833333	1.54151	no	V	low	no	3	low		125	217	V	high	yes	low
21	0.916667	1.48401	yes	V	low	no	1	low		126	217	AV	high	no	low
21	0.833333	1.45463	yes	V	low	no	2	low		126	217	A	high	no	low
21	0.854167	1.61116	yes	V	low	no	3	low		126	217	V	high	no	low
22	0.791667	2.14489	no	AV	low	yes	1	low		127	21	AV	high	no	low
22	0.708333	2.1395	no	AV	low	yes	2	low		127	217	A	high	no	low
22	0.416667	2.12941	no	AV	low	yes	3	low		127	217	V	high	no	low
22	0.770833	1.77277	yes	AV	low	yes	1	low		128	1	AV	high	no	low
22	0.645833	1.6703	yes	AV	low	yes	2	low		128	4	A	high	no	low
22	0.6875	1.90787	yes	AV	low	yes	3	low		128	4	V	high	no	low
22	0.625	1.84039	no	A	low	yes	1	low		129	1	AV	high	yes	low
22	0.833333	2.51068	no	A	low	yes	2	low		129	217	A	high	yes	low
22	0.375	2.65713	no	A	low	yes	3	low		129	18	V	high	yes	low
22	0.729167	1.64799	yes	A	low	yes	1	low		130	201	AV	high	no	low
22	0.583333	1.93643	yes	A	low	yes	2	low		130	200	A	high	no	low
22	0.5625	2.15932	yes	A	low	yes	3	low		130	205	V	high	no	low
22	0.916667	1.99974	no	V	low	yes	1	low		131	1	AV	high	no	low
22	0.916667	2.18524	no	V	low	yes	2	low		131	5	A	high	no	low
22	0.791667	1.96345	no	V	low	yes	3	low		131	1	V	high	no	low
22	0.8125	1.87328	yes	V	low	yes	1	low		132	27	AV	high	no	low
22	0.8125	1.8896	yes	V	low	yes	2	low		132	72	A	high	no	low
22	0.708333	1.99988	yes	V	low	yes	3	low		132	51	V	high	no	low
23	0.875	1.99798	no	AV	low	no	1	low		133	1	AV	high	no	low
23	0.875	1.75448	no	AV	low	no	2	low		133	18	A	high	no	low
23	0.875	2.02186	no	AV	low	no	3	low		133	1	V	high	no	low
23	0.854167	1.72767	yes	AV	low	no	1	low		134	9	AV	high	yes	low
23	0.875	1.52322	yes	AV	low	no	2	low		134	143	A	high	yes	low
23	0.791667	1.73321	yes	AV	low	no	3	low		134	217	V	high	yes	low
23	0.833333	1.88538	no	A	low	no	1	low		135	217	AV	high	yes	low
23	0.875	1.92619	no	A	low	no	2	low		135	217	A	high	yes	low
23	0.833333	2.27736	no	A	low	no	3	low		135	97	V	high	yes	low
23	0.916667	1.90406	yes	A	low	no	1	low		136	8	AV	high	yes	low
23	0.854167	1.54957	yes	A	low	no	2	low		136	2	A	high	yes	low
23	0.791667	1.90453	yes	A	low	no	3	low		136	217	V	high	yes	low
23	0.666667	2.49828	no	V	low	no	1	low		137	217	AV	high	no	low
23	0.625	2.41923	no	V	low	no	2	low		137	217	A	high	no	low
23	0.541667	2.31879	no	V	low	no	3	low		137	217	V	high	no	low
23	0.645833	2.17212	yes	V	low	no	1	low		138	217	AV	high	no	low
23	0.645833	2.31398	yes	V	low	no	2	low		138	13	A	high	no	low
23	0.666667	2.26688	yes	V	low	no	3	low		138	217	V	high	no	low
24	0.833333	1.97063	no	AV	low	no	1	low		139	25	AV	high	yes	low
24	0.833333	2.35684	no	AV	low	no	2	low		139	217	A	high	yes	low
24	0.916667	2.1525	no	AV	low	no	3	low		139	217	V	high	yes	low
24	0.875	1.76642	yes	AV	low	no	1	low		140	4	AV	high	no	low
24	0.916667	1.64636	yes	AV	low	no	2	low		140	217	A	high	no	low
24	0.895833	1.52739	yes	AV	low	no	3	low		140	23	V	high	no	low
24	0.916667	2.21311	no	A	low	no	1	low		141	100	AV	high	no	low
24	0.833333	2.35515	no	A	low	no	2	low		141	98	A	high	no	low
24	0.708333	2.18877	no	A	low	no	3	low		141	217	V	high	no	low
24	0.916667	1.95482	yes	A	low	no	1	low		142	1	AV	high	yes	low
24	0.958333	2.09447	yes	A	low	no	2	low		142	1	A	high	yes	low
24	0.895833	1.88212	yes	A	low	no	3	low		142	1	V	high	yes	low
24	0.75	2.27393	no	V	low	no	1	low		143	217	AV	high	yes	low
24	0.791667	2.26729	no	V	low	no	2	low		143	217	A	high	yes	low
24	0.708333	2.30618	no	V	low	no	3	low		143	217	V	high	yes	low
24	0.8125	2.22365	yes	V	low	no	1	low		144	1	AV	high	no	low
24	0.916667	2.17321	yes	V	low	no	2	low		144	217	A	high	no	low
24	0.791667	2.05125	yes	V	low	no	3	low		144	217	V	high	no	low
25	0.666667	2.4246	no	AV	low	yes	1	low		145	20	AV	high	no	low
25	0.75	2.57745	no	AV	low	yes	2	low		145	164	A	high	no	low
25	0.416667	2.49629	no	AV	low	yes	3	low		145	217	V	high	no	low
25	0.729167	2.09048	yes	AV	low	yes	1	low		146	217	AV	high	yes	low
25	0.625	2.30182	yes	AV	low	yes	2	low		146	159	A	high	yes	low
25	0.645833	2.40832	yes	AV	low	yes	3	low		146	217	V	high	yes	low
25	0.833333	2.42167	no	A	low	yes	1	low		147	199	AV	high	yes	low
25	0.708333	2.66952	no	A	low	yes	2	low		147	3	A	high	yes	low
25	0.625	2.59452	no	A	low	yes	3	low		147	217	V	high	yes	low
25	0.875	2.25961	yes	A	low	yes	1	low		148	92	AV	high	no	low
25	0.729167	2.31682	yes	A	low	yes	2	low		148	217	A	high	no	low
25	0.520833	2.49102	yes	A	low	yes	3	low		148	217	V	high	no	low
25	0.708333	1.78875	no	V	low	yes	1	low		149	9	AV	high	no	low
25	0.583333	2.10439	no	V	low	yes	2	low		149	8	A	high	no	low
25	0.791667	2.01186	no	V	low	yes	3	low		149	1	V	high	no	low
25	0.666667	2.24847	yes	V	low	yes	1	low		150	217	AV	high	yes	low
25	0.6875	1.88313	yes	V	low	yes	2	low		150	217	A	high	yes	low
25	0.625	1.97102	yes	V	low	yes	3	low		150	217	V	high	yes	low
26	0.791667	2.56762	no	AV	low	no	1	low		151	217	AV	high	no	low
26	0.708333	2.54217	no	AV	low	no	2	low		151	2	A	high	no	low
26	0.791667	2.4286	no	AV	low	no	3	low		151	217	V	high	no	low
26	0.833333	2.55074	yes	AV	low	no	1	low		152	1	AV	high	no	low
26	0.875	2.52888	yes	AV	low	no	2	low		152	1	A	high	no	low
26	0.854167	2.52919	yes	AV	low	no	3	low		152	217	V	high	no	low
26	0.875	2.5903	no	A	low	no	1	low		153	1	AV	high	no	low
26	0.75	2.82882	no	A	low	no	2	low		153	217	A	high	no	low
26	0.75	2.5581	no	A	low	no	3	low		153	217	V	high	no	low
26	0.791667	2.61266	yes	A	low	no	1	low		154	171	AV	high	no	low
26	0.854167	2.56203	yes	A	low	no	2	low		154	152	A	high	no	low
26	0.833333	2.56954	yes	A	low	no	3	low		154	56	V	high	no	low
26	0.791667	2.59634	no	V	low	no	1	low		155	90	AV	high	no	low
26	0.666667	2.59597	no	V	low	no	2	low		155	27	A	high	no	low
26	0.791667	2.49478	no	V	low	no	3	low		155	217	V	high	no	low
26	0.8125	2.57404	yes	V	low	no	1	low		156	1	AV	high	yes	low
26	0.729167	2.5403	yes	V	low	no	2	low		156	217	A	high	yes	low
26	0.708333	2.54261	yes	V	low	no	3	low		156	217	V	high	yes	low
27	0.916667	2.22063	no	AV	low	no	1	low		157	22	AV	high	no	low
27	0.916667	2.02658	no	AV	low	no	2	low		157	5	A	high	no	low
27	0.791667	2.11543	no	AV	low	no	3	low		157	217	V	high	no	low
27	0.958333	2.23335	yes	AV	low	no	1	low		158	217	AV	high	no	low
27	0.8125	2.00231	yes	AV	low	no	2	low		158	217	A	high	no	low
27	0.8125	2.11457	yes	AV	low	no	3	low		158	217	V	high	no	low
27	0.875	2.43738	no	A	low	no	1	low		160	217	AV	high	no	low
27	0.958333	2.1619	no	A	low	no	2	low		160	217	A	high	no	low
27	0.916667	2.29705	no	A	low	no	3	low		160	217	V	high	no	low
27	0.833333	2.5127	yes	A	low	no	1	low		161	217	AV	high	yes	low
27	0.916667	2.18112	yes	A	low	no	2	low		161	210	A	high	yes	low
27	0.9375	2.01564	yes	A	low	no	3	low		161	217	V	high	yes	low
27	0.708333	2.95329	no	V	low	no	1	low		162	217	AV	high	no	low
27	0.791667	2.48895	no	V	low	no	2	low		162	5	A	high	no	low
27	0.708333	2.65134	no	V	low	no	3	low		162	1	V	high	no	low
27	0.8125	2.4567	yes	V	low	no	1	low		163	1	AV	high	no	low
27	0.791667	2.56137	yes	V	low	no	2	low		163	7	A	high	no	low
27	0.729167	2.55695	yes	V	low	no	3	low		163	7	V	high	no	low
28	0.541667	2.88081	no	AV	low	yes	1	low		164	217	AV	high	no	low
28	0.708333	2.21157	no	AV	low	yes	2	low		164	217	A	high	no	low
28	0.708333	2.46348	no	AV	low	yes	3	low		164	1	V	high	no	low
28	0.729167	2.54794	yes	AV	low	yes	1	low		165	159	AV	high	no	low
28	0.645833	2.16337	yes	AV	low	yes	2	low		165	217	A	high	no	low
28	0.666667	1.83614	yes	AV	low	yes	3	low		165	10	V	high	no	low
28	0.583333	2.29619	no	A	low	yes	1	low		166	1	AV	high	no	low
28	0.791667	2.42337	no	A	low	yes	2	low		166	1	A	high	no	low
28	0.583333	2.30869	no	A	low	yes	3	low		166	74	V	high	no	low
28	0.75	2.49562	yes	A	low	yes	1	low		167	4	AV	high	no	low
28	0.8125	2.25617	yes	A	low	yes	2	low		167	11	A	high	no	low
28	0.770833	1.90543	yes	A	low	yes	3	low		167	1	V	high	no	low
28	0.708333	2.78273	no	V	low	yes	1	low		168	1	AV	high	no	low
28	0.541667	2.67106	no	V	low	yes	2	low		168	1	A	high	no	low
28	0.583333	2.4906	no	V	low	yes	3	low		168	2	V	high	no	low
28	0.666667	2.79224	yes	V	low	yes	1	low		169	1	AV	high	no	low
28	0.520833	2.57168	yes	V	low	yes	2	low		169	187	A	high	no	low
28	0.541667	2.30978	yes	V	low	yes	3	low		169	1	V	high	no	low
29	0.833333	2.53306	no	AV	low	yes	1	low		170	69	AV	high	no	low
29	0.75	2.45475	no	AV	low	yes	2	low		170	217	A	high	no	low
29	0.916667	2.42983	no	AV	low	yes	3	low		170	40	V	high	no	low
29	0.8125	2.51966	yes	AV	low	yes	1	low		171	217	AV	high	no	low
29	0.833333	2.42624	yes	AV	low	yes	2	low		171	217	A	high	no	low
29	0.9375	2.37275	yes	AV	low	yes	3	low		171	1	V	high	no	low
29	0.75	2.66247	no	A	low	yes	1	low		172	1	AV	high	no	low
29	0.708333	2.61896	no	A	low	yes	2	low		172	9	A	high	no	low
29	0.583333	2.49425	no	A	low	yes	3	low		172	26	V	high	no	low
29	0.75	2.51619	yes	A	low	yes	1	low		142	197	AV	high	no	high
29	0.833333	2.50051	yes	A	low	yes	2	low		142	63	A	high	no	high
29	0.75	2.52579	yes	A	low	yes	3	low		142	217	V	high	no	high
29	0.625	2.46435	no	V	low	yes	1	low		143	195	AV	high	no	high
29	0.375	2.32361	no	V	low	yes	2	low		143	217	A	high	no	high
29	0.708333	2.08943	no	V	low	yes	3	low		143	106	V	high	no	high
29	0.75	2.50158	yes	V	low	yes	1	low		145	3	AV	high	yes	high
29	0.666667	2.44328	yes	V	low	yes	2	low		145	70	A	high	yes	high
29	0.854167	2.34015	yes	V	low	yes	3	low		145	217	V	high	yes	high
30	0.5	2.48023	no	AV	low	no	1	low		146	39	AV	high	yes	high
30	0.583333	2.65157	no	AV	low	no	2	low		146	217	A	high	yes	high
30	0.5	2.56249	no	AV	low	no	3	low		146	217	V	high	yes	high
30	0.479167	2.64236	yes	AV	low	no	1	low		147	1	AV	high	no	high
30	0.625	2.56124	yes	AV	low	no	2	low		147	125	A	high	no	high
30	0.520833	2.50935	yes	AV	low	no	3	low		147	3	V	high	no	high
30	0.458333	2.69457	no	A	low	no	1	low		149	3	AV	high	no	high
30	0.541667	2.6668	no	A	low	no	2	low		149	10	A	high	no	high
30	0.375	2.72259	no	A	low	no	3	low		149	217	V	high	no	high
30	0.333333	2.722	yes	A	low	no	1	low		150	7	AV	high	no	high
30	0.520833	2.70142	yes	A	low	no	2	low		150	217	A	high	no	high
30	0.583333	2.57623	yes	A	low	no	3	low		150	67	V	high	no	high
30	0.541667	2.589	no	V	low	no	1	low		151	217	AV	high	no	high
30	0.541667	2.66089	no	V	low	no	2	low		151	188	A	high	no	high
30	0.541667	2.61749	no	V	low	no	3	low		151	217	V	high	no	high
30	0.541667	2.65382	yes	V	low	no	1	low		152	16	AV	high	no	high
30	0.625	2.67649	yes	V	low	no	2	low		152	1	A	high	no	high
30	0.5	2.62177	yes	V	low	no	3	low		152	217	V	high	no	high
31	0.916667	1.39817	no	AV	high	no	1	low		153	1	AV	high	no	high
31	0.958333	1.3932	no	AV	high	no	2	low		153	36	A	high	no	high
31	0.958333	1.5358	no	AV	high	no	3	low		153	217	V	high	no	high
31	0.9375	1.218	yes	AV	high	no	1	low		154	1	AV	high	no	high
31	0.875	1.16568	yes	AV	high	no	2	low		154	16	A	high	no	high
31	0.958333	1.21013	yes	AV	high	no	3	low		154	1	V	high	no	high
31	0.791667	1.44853	no	A	high	no	1	low		155	31	AV	high	yes	high
31	0.791667	1.28555	no	A	high	no	2	low		155	5	A	high	yes	high
31	0.75	1.55837	no	A	high	no	3	low		155	217	V	high	yes	high
31	0.875	1.41007	yes	A	high	no	1	low		156	1	AV	high	yes	high
31	0.875	1.24722	yes	A	high	no	2	low		156	194	A	high	yes	high
31	0.895833	1.14826	yes	A	high	no	3	low		156	217	V	high	yes	high
31	0.791667	1.75235	no	V	high	no	1	low		157	97	AV	high	no	high
31	0.75	1.43852	no	V	high	no	2	low		157	17	A	high	no	high
31	0.625	1.85247	no	V	high	no	3	low		157	9	V	high	no	high
31	0.791667	1.44935	yes	V	high	no	1	low		158	217	AV	high	no	high
31	0.666667	1.59088	yes	V	high	no	2	low		158	217	A	high	no	high
31	0.770833	1.58268	yes	V	high	no	3	low		158	217	V	high	no	high
32	0.75	2.26504	no	AV	high	no	1	low		159	21	AV	high	yes	high
32	0.833333	2.05122	no	AV	high	no	2	low		159	169	A	high	yes	high
32	0.916667	1.86595	no	AV	high	no	3	low		159	217	V	high	yes	high
32	0.9375	1.63922	yes	AV	high	no	1	low		160	8	AV	high	no	high
32	0.979167	1.53927	yes	AV	high	no	2	low		160	217	A	high	no	high
32	0.958333	1.31605	yes	AV	high	no	3	low		160	217	V	high	no	high
32	0.458333	2.21898	no	A	high	no	1	low		161	217	AV	high	no	high
32	0.666667	1.70617	no	A	high	no	2	low		161	217	A	high	no	high
32	0.875	2.04825	no	A	high	no	3	low		161	172	V	high	no	high
32	0.708333	1.73097	yes	A	high	no	1	low		162	217	AV	high	yes	high
32	0.833333	1.56791	yes	A	high	no	2	low		162	217	A	high	yes	high
32	0.708333	1.66015	yes	A	high	no	3	low		162	217	V	high	yes	high
32	0.75	2.15135	no	V	high	no	1	low		163	21	AV	high	no	high
32	0.791667	2.2616	no	V	high	no	2	low		163	217	A	high	no	high
32	0.875	1.92955	no	V	high	no	3	low		163	83	V	high	no	high
32	0.729167	1.9295	yes	V	high	no	1	low		164	197	AV	high	no	high
32	0.895833	2.11356	yes	V	high	no	2	low		164	217	A	high	no	high
32	0.833333	1.72999	yes	V	high	no	3	low		164	217	V	high	no	high
33	0.75	1.98333	no	AV	high	no	1	low		165	10	AV	high	no	high
33	0.75	1.73316	no	AV	high	no	2	low		165	217	A	high	no	high
33	0.791667	1.75145	no	AV	high	no	3	low		165	217	V	high	no	high
33	0.895833	1.67337	yes	AV	high	no	1	low		166	23	AV	high	yes	high
33	0.895833	1.74269	yes	AV	high	no	2	low		166	36	A	high	yes	high
33	0.979167	1.4592	yes	AV	high	no	3	low		166	217	V	high	yes	high
33	0.708333	1.94005	no	A	high	no	1	low		167	1	AV	high	no	high
33	0.875	1.74716	no	A	high	no	2	low		167	217	A	high	no	high
33	0.791667	1.83551	no	A	high	no	3	low		167	1	V	high	no	high
33	0.791667	1.83291	yes	A	high	no	1	low		168	2	AV	high	no	high
33	0.854167	1.70925	yes	A	high	no	2	low		168	6	A	high	no	high
33	0.958333	1.47385	yes	A	high	no	3	low		168	33	V	high	no	high
33	0.458333	2.03368	no	V	high	no	1	low		169	157	AV	high	no	high
33	0.666667	2.14332	no	V	high	no	2	low		169	10	A	high	no	high
33	0.708333	2.09448	no	V	high	no	3	low		169	28	V	high	no	high
33	0.416667	1.99185	yes	V	high	no	1	low		170	1	AV	high	yes	high
33	0.6875	2.18653	yes	V	high	no	2	low		170	217	A	high	yes	high
33	0.708333	1.6695	yes	V	high	no	3	low		170	23	V	high	yes	high
34	0.875	2.31688	no	AV	high	no	1	low		171	192	AV	high	no	high
34	0.833333	2.44889	no	AV	high	no	2	low		171	217	A	high	no	high
34	0.958333	2.23189	no	AV	high	no	3	low		171	217	V	high	no	high
34	0.854167	2.24033	yes	AV	high	no	1	low		172	1	AV	high	no	high
34	0.9375	2.22485	yes	AV	high	no	2	low		172	10	A	high	no	high
34	0.916667	1.9322	yes	AV	high	no	3	low		172	217	V	high	no	high
34	0.708333	2.69049	no	A	high	no	1	low
34	0.666667	2.50516	no	A	high	no	2	low
34	0.75	2.41426	no	A	high	no	3	low
34	0.770833	2.32445	yes	A	high	no	1	low
34	0.75	2.42924	yes	A	high	no	2	low
34	0.833333	2.09937	yes	A	high	no	3	low
34	0.875	2.2305	no	V	high	no	1	low
34	0.833333	2.24389	no	V	high	no	2	low
34	0.875	2.1599	no	V	high	no	3	low
34	0.916667	2.0478	yes	V	high	no	1	low
34	0.9375	2.11249	yes	V	high	no	2	low
34	0.8125	2.09635	yes	V	high	no	3	low
35	0.708333	2.44019	no	AV	high	no	1	low
35	0.875	2.61418	no	AV	high	no	2	low
35	0.75	2.59223	no	AV	high	no	3	low
35	0.770833	2.50441	yes	AV	high	no	1	low
35	0.895833	2.56946	yes	AV	high	no	2	low
35	0.875	2.57409	yes	AV	high	no	3	low
35	0.583333	2.42455	no	A	high	no	1	low
35	0.791667	2.52067	no	A	high	no	2	low
35	0.666667	2.48219	no	A	high	no	3	low
35	0.6875	2.4933	yes	A	high	no	1	low
35	0.666667	2.50967	yes	A	high	no	2	low
35	0.854167	2.50363	yes	A	high	no	3	low
35	0.75	2.62467	no	V	high	no	1	low
35	0.666667	2.72385	no	V	high	no	2	low
35	0.666667	2.62363	no	V	high	no	3	low
35	0.854167	2.60084	yes	V	high	no	1	low
35	0.791667	2.68988	yes	V	high	no	2	low
35	0.708333	2.6871	yes	V	high	no	3	low
36	0.875	1.97259	no	AV	high	yes	1	low
36	0.75	2.26827	no	AV	high	yes	2	low
36	0.791667	1.89193	no	AV	high	yes	3	low
36	0.875	1.60186	yes	AV	high	yes	1	low
36	0.895833	1.33825	yes	AV	high	yes	2	low
36	0.895833	1.36999	yes	AV	high	yes	3	low
36	0.583333	1.63117	no	A	high	yes	1	low
36	0.625	2.31808	no	A	high	yes	2	low
36	0.583333	2.82848	no	A	high	yes	3	low
36	0.770833	1.72069	yes	A	high	yes	1	low
36	0.854167	1.68056	yes	A	high	yes	2	low
36	0.854167	1.72184	yes	A	high	yes	3	low
36	0.833333	1.72708	no	V	high	yes	1	low
36	0.791667	2.1651	no	V	high	yes	2	low
36	0.833333	2.15635	no	V	high	yes	3	low
36	0.9375	1.57757	yes	V	high	yes	1	low
36	0.791667	1.43752	yes	V	high	yes	2	low
36	0.854167	1.5102	yes	V	high	yes	3	low
37	0.583333	2.47521	no	AV	high	no	1	low
37	0.875	2.40716	no	AV	high	no	2	low
37	0.708333	2.2526	no	AV	high	no	3	low
37	0.75	2.4846	yes	AV	high	no	1	low
37	0.729167	2.37165	yes	AV	high	no	2	low
37	0.833333	2.37635	yes	AV	high	no	3	low
37	0.666667	2.87977	no	A	high	no	1	low
37	0.416667	2.57498	no	A	high	no	2	low
37	0.416667	2.3993	no	A	high	no	3	low
37	0.729167	2.43323	yes	A	high	no	1	low
37	0.625	2.38258	yes	A	high	no	2	low
37	0.729167	2.54672	yes	A	high	no	3	low
37	0.708333	2.50625	no	V	high	no	1	low
37	0.75	2.40805	no	V	high	no	2	low
37	0.666667	2.34218	no	V	high	no	3	low
37	0.6875	2.52445	yes	V	high	no	1	low
37	0.6875	2.47985	yes	V	high	no	2	low
37	0.6875	2.39458	yes	V	high	no	3	low
38	0.708333	1.8341	no	AV	high	no	1	low
38	0.958333	1.96765	no	AV	high	no	2	low
38	0.958333	1.85558	no	AV	high	no	3	low
38	0.9375	2.15823	yes	AV	high	no	1	low
38	0.958333	1.7778	yes	AV	high	no	2	low
38	0.979167	1.66751	yes	AV	high	no	3	low
38	0.791667	2.02343	no	A	high	no	1	low
38	0.875	2.3223	no	A	high	no	2	low
38	0.833333	2.40085	no	A	high	no	3	low
38	0.895833	2.03457	yes	A	high	no	1	low
38	0.854167	1.97791	yes	A	high	no	2	low
38	0.854167	2.09344	yes	A	high	no	3	low
38	0.958333	1.89867	no	V	high	no	1	low
38	0.875	1.63063	no	V	high	no	2	low
38	0.916667	1.50791	no	V	high	no	3	low
38	0.791667	1.79033	yes	V	high	no	1	low
38	0.895833	1.70229	yes	V	high	no	2	low
38	0.895833	1.62147	yes	V	high	no	3	low
39	0.875	2.04003	no	AV	high	no	1	low
39	0.791667	2.2896	no	AV	high	no	2	low
39	0.75	2.26983	no	AV	high	no	3	low
39	0.916667	1.96257	yes	AV	high	no	1	low
39	0.708333	2.13296	yes	AV	high	no	2	low
39	0.6875	1.82304	yes	AV	high	no	3	low
39	0.5	1.86318	no	A	high	no	1	low
39	0.625	2.31737	no	A	high	no	2	low
39	0.416667	2.11555	no	A	high	no	3	low
39	0.604167	2.06771	yes	A	high	no	1	low
39	0.625	2.00759	yes	A	high	no	2	low
39	0.5	2.15474	yes	A	high	no	3	low
39	0.875	2.04867	no	V	high	no	1	low
39	0.833333	2.38354	no	V	high	no	2	low
39	0.916667	2.17102	no	V	high	no	3	low
39	0.791667	2.01365	yes	V	high	no	1	low
39	0.8125	2.34245	yes	V	high	no	2	low
39	0.854167	1.9694	yes	V	high	no	3	low
40	0.791667	2.45855	no	AV	high	no	1	low
40	0.708333	2.39404	no	AV	high	no	2	low
40	0.583333	2.43166	no	AV	high	no	3	low
40	0.8125	2.4378	yes	AV	high	no	1	low
40	0.770833	2.36742	yes	AV	high	no	2	low
40	0.708333	2.43208	yes	AV	high	no	3	low
40	0.75	2.51868	no	A	high	no	1	low
40	0.75	2.44492	no	A	high	no	2	low
40	0.708333	2.47402	no	A	high	no	3	low
40	0.770833	2.401	yes	A	high	no	1	low
40	0.729167	2.38894	yes	A	high	no	2	low
40	0.541667	2.44258	yes	A	high	no	3	low
40	0.625	2.63242	no	V	high	no	1	low
40	0.5	2.57894	no	V	high	no	2	low
40	0.625	2.59646	no	V	high	no	3	low
40	0.6875	2.61243	yes	V	high	no	1	low
40	0.708333	2.58178	yes	V	high	no	2	low
40	0.625	2.53987	yes	V	high	no	3	low
41	0.583333	1.92876	no	AV	high	yes	1	low
41	0.791667	1.7469	no	AV	high	yes	2	low
41	0.833333	1.54083	no	AV	high	yes	3	low
41	0.8125	1.98343	yes	AV	high	yes	1	low
41	0.833333	1.82252	yes	AV	high	yes	2	low
41	0.875	1.30085	yes	AV	high	yes	3	low
41	0.875	2.07686	no	A	high	yes	1	low
41	0.916667	1.78806	no	A	high	yes	2	low
41	0.75	1.74617	no	A	high	yes	3	low
41	0.833333	2.08328	yes	A	high	yes	1	low
41	0.875	1.6587	yes	A	high	yes	2	low
41	0.875	1.36062	yes	A	high	yes	3	low
41	0.791667	2.22696	no	V	high	yes	1	low
41	0.583333	1.90181	no	V	high	yes	2	low
41	0.708333	2.10745	no	V	high	yes	3	low
41	0.916667	2.06152	yes	V	high	yes	1	low
41	0.75	1.93972	yes	V	high	yes	2	low
41	0.708333	1.90144	yes	V	high	yes	3	low
42	0.708333	2.48563	no	AV	high	no	1	low
42	0.666667	2.49659	no	AV	high	no	2	low
42	0.791667	2.22152	no	AV	high	no	3	low
42	0.770833	2.58833	yes	AV	high	no	1	low
42	0.666667	2.34759	yes	AV	high	no	2	low
42	0.6875	2.47945	yes	AV	high	no	3	low
42	0.833333	2.73379	no	A	high	no	1	low
42	0.583333	2.78949	no	A	high	no	2	low
42	0.708333	2.43292	no	A	high	no	3	low
42	0.791667	2.87033	yes	A	high	no	1	low
42	0.770833	2.76457	yes	A	high	no	2	low
42	0.6875	2.62587	yes	A	high	no	3	low
42	0.75	2.75105	no	V	high	no	1	low
42	0.791667	2.41007	no	V	high	no	2	low
42	0.916667	1.96464	no	V	high	no	3	low
42	0.6875	2.63493	yes	V	high	no	1	low
42	0.645833	2.14094	yes	V	high	no	2	low
42	0.625	2.32604	yes	V	high	no	3	low
43	0.833333	2.27028	no	AV	high	no	1	low
43	0.791667	2.60831	no	AV	high	no	2	low
43	0.708333	2.39336	no	AV	high	no	3	low
43	0.875	2.60348	yes	AV	high	no	1	low
43	0.875	2.30639	yes	AV	high	no	2	low
43	0.958333	2.2928	yes	AV	high	no	3	low
43	0.833333	2.49443	no	A	high	no	1	low
43	0.833333	2.47681	no	A	high	no	2	low
43	0.833333	2.30133	no	A	high	no	3	low
43	0.8125	2.40266	yes	A	high	no	1	low
43	0.9375	2.11922	yes	A	high	no	2	low
43	0.854167	2.2145	yes	A	high	no	3	low
43	0.75	2.50084	no	V	high	no	1	low
43	0.5	2.60964	no	V	high	no	2	low
43	0.75	2.44115	no	V	high	no	3	low
43	0.666667	2.63309	yes	V	high	no	1	low
43	0.666667	2.49688	yes	V	high	no	2	low
43	0.604167	2.39018	yes	V	high	no	3	low
44	0.75	1.60481	no	AV	high	yes	1	low
44	0.833333	1.4853	no	AV	high	yes	2	low
44	0.875	1.60353	no	AV	high	yes	3	low
44	0.854167	1.06166	yes	AV	high	yes	1	low
44	0.833333	0.923348	yes	AV	high	yes	2	low
44	0.854167	1.07811	yes	AV	high	yes	3	low
44	0.708333	1.64461	no	A	high	yes	1	low
44	0.541667	1.90248	no	A	high	yes	2	low
44	0.666667	1.74774	no	A	high	yes	3	low
44	0.541667	1.29469	yes	A	high	yes	1	low
44	0.625	1.26364	yes	A	high	yes	2	low
44	0.583333	1.25735	yes	A	high	yes	3	low
44	0.916667	1.37514	no	V	high	yes	1	low
44	0.708333	1.42948	no	V	high	yes	2	low
44	0.833333	1.20133	no	V	high	yes	3	low
44	0.833333	1.26417	yes	V	high	yes	1	low
44	0.791667	1.06779	yes	V	high	yes	2	low
44	0.8125	1.2392	yes	V	high	yes	3	low
45	0.75	1.71648	no	AV	high	no	1	low
45	0.75	1.72912	no	AV	high	no	2	low
45	0.666667	1.96364	no	AV	high	no	3	low
45	0.8125	1.54229	yes	AV	high	no	1	low
45	0.791667	1.521	yes	AV	high	no	2	low
45	0.895833	1.44584	yes	AV	high	no	3	low
45	0.791667	2.11801	no	A	high	no	1	low
45	0.708333	2.35767	no	A	high	no	2	low
45	0.666667	2.33467	no	A	high	no	3	low
45	0.770833	1.79031	yes	A	high	no	1	low
45	0.708333	1.64156	yes	A	high	no	2	low
45	0.708333	1.59913	yes	A	high	no	3	low
45	0.75	1.99223	no	V	high	no	1	low
45	0.708333	1.82437	no	V	high	no	2	low
45	0.791667	1.63685	no	V	high	no	3	low
45	0.854167	1.75426	yes	V	high	no	1	low
45	0.833333	1.64663	yes	V	high	no	2	low
45	0.770833	1.54083	yes	V	high	no	3	low
46	0.916667	2.64665	no	AV	high	no	1	low
46	0.916667	2.46928	no	AV	high	no	2	low
46	0.875	2.63943	no	AV	high	no	3	low
46	0.854167	2.56116	yes	AV	high	no	1	low
46	0.916667	2.49594	yes	AV	high	no	2	low
46	0.854167	2.39709	yes	AV	high	no	3	low
46	0.458333	2.60508	no	A	high	no	1	low
46	0.791667	2.51174	no	A	high	no	2	low
46	0.625	2.56236	no	A	high	no	3	low
46	0.895833	2.53043	yes	A	high	no	1	low
46	0.875	2.41275	yes	A	high	no	2	low
46	0.833333	2.44332	yes	A	high	no	3	low
46	0.833333	2.72702	no	V	high	no	1	low
46	0.75	2.4239	no	V	high	no	2	low
46	0.958333	2.34449	no	V	high	no	3	low
46	0.770833	2.69871	yes	V	high	no	1	low
46	0.833333	2.35681	yes	V	high	no	2	low
46	0.875	2.4551	yes	V	high	no	3	low
47	0.666667	1.88555	no	AV	high	no	1	low
47	0.708333	1.99771	no	AV	high	no	2	low
47	0.625	2.64206	no	AV	high	no	3	low
47	0.708333	1.93645	yes	AV	high	no	1	low
47	0.729167	1.80666	yes	AV	high	no	2	low
47	0.729167	1.87373	yes	AV	high	no	3	low
47	0.75	1.9891	no	A	high	no	1	low
47	0.583333	2.50576	no	A	high	no	2	low
47	0.625	2.76718	no	A	high	no	3	low
47	0.833333	1.82424	yes	A	high	no	1	low
47	0.854167	1.8576	yes	A	high	no	2	low
47	0.666667	2.28136	yes	A	high	no	3	low
47	0.583333	2.14714	no	V	high	no	1	low
47	0.5	2.1723	no	V	high	no	2	low
47	0.583333	2.20181	no	V	high	no	3	low
47	0.625	2.2153	yes	V	high	no	1	low
47	0.708333	2.09877	yes	V	high	no	2	low
47	0.625	1.98943	yes	V	high	no	3	low
48	0.666667	2.51684	no	AV	high	no	1	low
48	0.875	2.55421	no	AV	high	no	2	low
48	0.75	2.6584	no	AV	high	no	3	low
48	0.833333	2.5548	yes	AV	high	no	1	low
48	0.75	2.55943	yes	AV	high	no	2	low
48	0.770833	2.5768	yes	AV	high	no	3	low
48	0.875	2.57862	no	A	high	no	1	low
48	0.791667	2.5465	no	A	high	no	2	low
48	0.791667	2.56611	no	A	high	no	3	low
48	0.875	2.50851	yes	A	high	no	1	low
48	0.604167	2.60235	yes	A	high	no	2	low
48	0.708333	2.58134	yes	A	high	no	3	low
48	0.541667	2.52228	no	V	high	no	1	low
48	0.5	2.47714	no	V	high	no	2	low
48	0.541667	2.48155	no	V	high	no	3	low
48	0.4375	2.5917	yes	V	high	no	1	low
48	0.458333	2.50924	yes	V	high	no	2	low
48	0.583333	2.49586	yes	V	high	no	3	low
49	0.833333	2.2253	no	AV	high	no	1	low
49	0.916667	1.95041	no	AV	high	no	2	low
49	0.916667	1.88696	no	AV	high	no	3	low
49	0.729167	2.18206	yes	AV	high	no	1	low
49	0.875	1.88511	yes	AV	high	no	2	low
49	0.916667	1.99263	yes	AV	high	no	3	low
49	0.666667	2.46891	no	A	high	no	1	low
49	0.458333	2.38014	no	A	high	no	2	low
49	0.541667	2.25619	no	A	high	no	3	low
49	0.5625	2.0542	yes	A	high	no	1	low
49	0.645833	2.40931	yes	A	high	no	2	low
49	0.354167	2.17827	yes	A	high	no	3	low
49	0.666667	1.92337	no	V	high	no	1	low
49	0.875	2.00062	no	V	high	no	2	low
49	0.75	1.64396	no	V	high	no	3	low
49	0.520833	2.28847	yes	V	high	no	1	low
49	0.833333	1.8835	yes	V	high	no	2	low
49	0.895833	1.77139	yes	V	high	no	3	low
50	0.708333	2.07231	no	AV	high	no	1	low
50	0.666667	2.38844	no	AV	high	no	2	low
50	0.666667	2.12284	no	AV	high	no	3	low
50	0.583333	2.16676	yes	AV	high	no	1	low
50	0.854167	1.99873	yes	AV	high	no	2	low
50	0.6875	2.10643	yes	AV	high	no	3	low
50	0.583333	2.43768	no	A	high	no	1	low
50	0.75	2.45215	no	A	high	no	2	low
50	0.541667	2.38259	no	A	high	no	3	low
50	0.6875	2.25194	yes	A	high	no	1	low
50	0.854167	2.06707	yes	A	high	no	2	low
50	0.708333	2.01777	yes	A	high	no	3	low
50	0.875	2.36312	no	V	high	no	1	low
50	0.666667	2.51341	no	V	high	no	2	low
50	0.458333	2.52676	no	V	high	no	3	low
50	0.833333	2.26076	yes	V	high	no	1	low
50	0.6875	2.21222	yes	V	high	no	2	low
50	0.708333	2.20731	yes	V	high	no	3	low
51	0.708333	2.65475	no	AV	high	no	1	low
51	0.75	2.46961	no	AV	high	no	2	low
51	1	2.50677	no	AV	high	no	3	low
51	0.895833	2.5899	yes	AV	high	no	1	low
51	0.958333	2.48023	yes	AV	high	no	2	low
51	0.979167	2.46009	yes	AV	high	no	3	low
51	0.75	2.64171	no	A	high	no	1	low
51	0.708333	2.51925	no	A	high	no	2	low
51	0.958333	2.49944	no	A	high	no	3	low
51	0.770833	2.62154	yes	A	high	no	1	low
51	0.854167	2.54158	yes	A	high	no	2	low
51	0.9375	2.41033	yes	A	high	no	3	low
51	0.958333	2.64978	no	V	high	no	1	low
51	0.708333	2.55951	no	V	high	no	2	low
51	0.875	2.50122	no	V	high	no	3	low
51	0.833333	2.54356	yes	V	high	no	1	low
51	0.770833	2.53586	yes	V	high	no	2	low
51	0.833333	2.5145	yes	V	high	no	3	low
52	0.666667	2.08815	no	AV	high	yes	1	low
52	0.875	2.12725	no	AV	high	yes	2	low
52	0.875	2.16373	no	AV	high	yes	3	low
52	0.895833	2.01527	yes	AV	high	yes	1	low
52	0.791667	1.91244	yes	AV	high	yes	2	low
52	0.833333	2.00577	yes	AV	high	yes	3	low
52	0.833333	1.97367	no	A	high	yes	1	low
52	0.958333	2.26841	no	A	high	yes	2	low
52	0.833333	2.06294	no	A	high	yes	3	low
52	0.729167	2.18045	yes	A	high	yes	1	low
52	0.916667	2.21381	yes	A	high	yes	2	low
52	0.854167	2.27065	yes	A	high	yes	3	low
52	0.541667	1.94401	no	V	high	yes	1	low
52	0.625	2.37609	no	V	high	yes	2	low
52	0.625	2.1677	no	V	high	yes	3	low
52	0.604167	2.30475	yes	V	high	yes	1	low
52	0.645833	2.18252	yes	V	high	yes	2	low
52	0.583333	2.35394	yes	V	high	yes	3	low
53	0.666667	2.30976	no	AV	high	yes	1	low
53	0.666667	2.09495	no	AV	high	yes	2	low
53	0.791667	2.17057	no	AV	high	yes	3	low
53	0.854167	2.13302	yes	AV	high	yes	1	low
53	0.6875	2.16454	yes	AV	high	yes	2	low
53	0.833333	2.10284	yes	AV	high	yes	3	low
53	0.666667	2.67821	no	A	high	yes	1	low
53	0.5	2.45592	no	A	high	yes	2	low
53	0.583333	2.49645	no	A	high	yes	3	low
53	0.729167	2.70457	yes	A	high	yes	1	low
53	0.729167	2.5952	yes	A	high	yes	2	low
53	0.416667	2.62858	yes	A	high	yes	3	low
53	0.625	2.2862	no	V	high	yes	1	low
53	0.708333	2.31646	no	V	high	yes	2	low
53	0.666667	2.1415	no	V	high	yes	3	low
53	0.708333	2.3903	yes	V	high	yes	1	low
53	0.520833	2.03577	yes	V	high	yes	2	low
53	0.583333	1.86611	yes	V	high	yes	3	low
54	0.541667	2.69707	no	AV	high	yes	1	low
54	0.583333	2.7574	no	AV	high	yes	2	low
54	0.541667	2.65035	no	AV	high	yes	3	low
54	0.604167	2.80271	yes	AV	high	yes	1	low
54	0.625	2.6759	yes	AV	high	yes	2	low
54	0.645833	2.80022	yes	AV	high	yes	3	low
54	0.5	2.6326	no	A	high	yes	1	low
54	0.333333	2.67757	no	A	high	yes	2	low
54	0.583333	2.58642	no	A	high	yes	3	low
54	0.354167	2.80153	yes	A	high	yes	1	low
54	0.520833	2.52494	yes	A	high	yes	2	low
54	0.479167	2.67581	yes	A	high	yes	3	low
54	0.625	2.78677	no	V	high	yes	1	low
54	0.625	2.84728	no	V	high	yes	2	low
54	0.5	2.72792	no	V	high	yes	3	low
54	0.5	2.89927	yes	V	high	yes	1	low
54	0.625	2.76515	yes	V	high	yes	2	low
54	0.583333	2.76945	yes	V	high	yes	3	low
55	0.458333	1.97099	no	AV	high	yes	1	low
55	0.583333	1.89074	no	AV	high	yes	2	low
55	0.75	1.95582	no	AV	high	yes	3	low
55	0.6875	1.91183	yes	AV	high	yes	1	low
55	0.75	2.10689	yes	AV	high	yes	2	low
55	0.75	1.99864	yes	AV	high	yes	3	low
55	0.666667	1.83581	no	A	high	yes	1	low
55	0.666667	1.93943	no	A	high	yes	2	low
55	0.833333	1.70414	no	A	high	yes	3	low
55	0.791667	1.91411	yes	A	high	yes	1	low
55	0.854167	1.95616	yes	A	high	yes	2	low
55	0.8125	1.78975	yes	A	high	yes	3	low
55	0.541667	2.62675	no	V	high	yes	1	low
55	0.708333	2.40255	no	V	high	yes	2	low
55	0.583333	2.65053	no	V	high	yes	3	low
55	0.729167	2.48891	yes	V	high	yes	1	low
55	0.708333	2.42999	yes	V	high	yes	2	low
55	0.708333	2.54887	yes	V	high	yes	3	low
56	0.791667	2.00899	no	AV	high	yes	1	low
56	0.75	2.10022	no	AV	high	yes	2	low
56	0.916667	2.10063	no	AV	high	yes	3	low
56	0.979167	1.5182	yes	AV	high	yes	1	low
56	0.9375	1.30733	yes	AV	high	yes	2	low
56	0.9375	1.20349	yes	AV	high	yes	3	low
56	0.833333	2.05011	no	A	high	yes	1	low
56	0.708333	2.18346	no	A	high	yes	2	low
56	0.833333	1.96186	no	A	high	yes	3	low
56	1	1.5211	yes	A	high	yes	1	low
56	0.979167	1.2684	yes	A	high	yes	2	low
56	0.979167	1.6507	yes	A	high	yes	3	low
56	0.708333	1.81245	no	V	high	yes	1	low
56	0.625	2.09784	no	V	high	yes	2	low
56	0.541667	2.04871	no	V	high	yes	3	low
56	0.666667	1.71702	yes	V	high	yes	1	low
56	0.6875	1.82042	yes	V	high	yes	2	low
56	0.5	1.7298	yes	V	high	yes	3	low
57	0.833333	1.52384	no	AV	high	no	1	low
57	0.791667	1.96128	no	AV	high	no	2	low
57	0.708333	1.91428	no	AV	high	no	3	low
57	0.8125	1.94956	yes	AV	high	no	1	low
57	0.895833	1.69341	yes	AV	high	no	2	low
57	0.729167	1.4978	yes	AV	high	no	3	low
57	0.791667	1.85633	no	A	high	no	1	low
57	0.75	2.14435	no	A	high	no	2	low
57	0.583333	2.06256	no	A	high	no	3	low
57	0.75	1.99983	yes	A	high	no	1	low
57	0.8125	1.53811	yes	A	high	no	2	low
57	0.8125	1.43424	yes	A	high	no	3	low
57	0.791667	1.93851	no	V	high	no	1	low
57	0.708333	2.21312	no	V	high	no	2	low
57	0.541667	2.47007	no	V	high	no	3	low
57	0.708333	2.32818	yes	V	high	no	1	low
57	0.6875	2.14368	yes	V	high	no	2	low
57	0.5625	1.98557	yes	V	high	no	3	low
58	0.791667	2.27133	no	AV	high	no	1	low
58	0.791667	1.95961	no	AV	high	no	2	low
58	0.583333	1.68015	no	AV	high	no	3	low
58	0.666667	2.07227	yes	AV	high	no	1	low
58	0.708333	1.68455	yes	AV	high	no	2	low
58	0.875	1.89614	yes	AV	high	no	3	low
58	0.875	1.89515	no	A	high	no	1	low
58	0.75	1.67894	no	A	high	no	2	low
58	0.875	1.74288	no	A	high	no	3	low
58	0.770833	1.72378	yes	A	high	no	1	low
58	0.770833	1.89283	yes	A	high	no	2	low
58	0.875	1.74203	yes	A	high	no	3	low
58	0.583333	2.44666	no	V	high	no	1	low
58	0.75	2.24886	no	V	high	no	2	low
58	0.458333	2.53719	no	V	high	no	3	low
58	0.729167	2.3632	yes	V	high	no	1	low
58	0.708333	2.244	yes	V	high	no	2	low
58	0.729167	2.28401	yes	V	high	no	3	low
59	0.833333	1.64273	no	AV	high	yes	1	low
59	0.916667	1.38811	no	AV	high	yes	2	low
59	0.958333	1.25724	no	AV	high	yes	3	low
59	0.875	1.35483	yes	AV	high	yes	1	low
59	1	1.04309	yes	AV	high	yes	2	low
59	0.9375	0.951871	yes	AV	high	yes	3	low
59	0.708333	2.3072	no	A	high	yes	1	low
59	0.666667	1.96565	no	A	high	yes	2	low
59	0.875	1.67068	no	A	high	yes	3	low
59	0.833333	1.98036	yes	A	high	yes	1	low
59	0.979167	1.33508	yes	A	high	yes	2	low
59	0.9375	1.09278	yes	A	high	yes	3	low
59	0.875	1.77474	no	V	high	yes	1	low
59	0.75	1.66892	no	V	high	yes	2	low
59	0.833333	1.4297	no	V	high	yes	3	low
59	0.875	1.37666	yes	V	high	yes	1	low
59	0.875	1.27771	yes	V	high	yes	2	low
59	0.8125	1.09603	yes	V	high	yes	3	low
60	0.625	2.50393	no	AV	high	no	1	low
60	0.625	2.59605	no	AV	high	no	2	low
60	0.75	2.61808	no	AV	high	no	3	low
60	0.6875	2.55271	yes	AV	high	no	1	low
60	0.875	2.57907	yes	AV	high	no	2	low
60	0.8125	2.5165	yes	AV	high	no	3	low
60	0.666667	2.5693	no	A	high	no	1	low
60	0.875	2.50885	no	A	high	no	2	low
60	0.791667	2.43967	no	A	high	no	3	low
60	0.895833	2.53172	yes	A	high	no	1	low
60	0.895833	2.46072	yes	A	high	no	2	low
60	0.979167	2.47147	yes	A	high	no	3	low
60	0.75	2.58568	no	V	high	no	1	low
60	0.583333	2.67357	no	V	high	no	2	low
60	0.583333	2.60156	no	V	high	no	3	low
60	0.604167	2.65023	yes	V	high	no	1	low
60	0.583333	2.54741	yes	V	high	no	2	low
60	0.6875	2.63131	yes	V	high	no	3	low
61	0.583333	2.45461	no	AV	low	no	1	high
61	0.833333	2.26011	no	AV	low	no	2	high
61	0.708333	1.6936	no	AV	low	no	3	high
61	0.708333	2.47376	yes	AV	low	no	1	high
61	0.8125	2.08228	yes	AV	low	no	2	high
61	0.729167	2.48309	yes	AV	low	no	3	high
61	0.625	2.63215	no	A	low	no	1	high
61	0.541667	2.44432	no	A	low	no	2	high
61	0.75	1.88233	no	A	low	no	3	high
61	0.5625	2.55507	yes	A	low	no	1	high
61	0.645833	2.32171	yes	A	low	no	2	high
61	0.791667	2.37172	yes	A	low	no	3	high
61	0.458333	2.6421	no	V	low	no	1	high
61	0.708333	2.15503	no	V	low	no	2	high
61	0.583333	2.19491	no	V	low	no	3	high
61	0.583333	2.47897	yes	V	low	no	1	high
61	0.645833	2.09305	yes	V	low	no	2	high
61	0.5625	2.50396	yes	V	low	no	3	high
62	0.666667	1.44973	no	AV	low	yes	1	high
62	0.791667	1.55342	no	AV	low	yes	2	high
62	0.708333	1.45985	no	AV	low	yes	3	high
62	0.875	1.48204	yes	AV	low	yes	1	high
62	0.770833	1.75607	yes	AV	low	yes	2	high
62	0.854167	1.44325	yes	AV	low	yes	3	high
62	0.625	1.80076	no	A	low	yes	1	high
62	0.708333	1.73062	no	A	low	yes	2	high
62	0.75	1.52631	no	A	low	yes	3	high
62	0.770833	1.62448	yes	A	low	yes	1	high
62	0.8125	1.68326	yes	A	low	yes	2	high
62	0.729167	1.51982	yes	A	low	yes	3	high
62	0.583333	2.19909	no	V	low	yes	1	high
62	0.583333	2.10683	no	V	low	yes	2	high
62	0.541667	2.09128	no	V	low	yes	3	high
62	0.729167	2.06568	yes	V	low	yes	1	high
62	0.541667	2.17277	yes	V	low	yes	2	high
62	0.541667	1.80766	yes	V	low	yes	3	high
63	0.75	1.74898	no	AV	low	no	1	high
63	0.625	1.42211	no	AV	low	no	2	high
63	0.833333	1.27868	no	AV	low	no	3	high
63	0.833333	1.54643	yes	AV	low	no	1	high
63	0.895833	1.40218	yes	AV	low	no	2	high
63	0.875	1.26608	yes	AV	low	no	3	high
63	0.666667	2.1007	no	A	low	no	1	high
63	0.583333	1.75756	no	A	low	no	2	high
63	0.833333	1.44853	no	A	low	no	3	high
63	0.6875	1.93876	yes	A	low	no	1	high
63	0.6875	1.8551	yes	A	low	no	2	high
63	0.770833	1.45761	yes	A	low	no	3	high
63	0.458333	1.97077	no	V	low	no	1	high
63	0.583333	1.78404	no	V	low	no	2	high
63	0.583333	2.1151	no	V	low	no	3	high
63	0.4375	2.40345	yes	V	low	no	1	high
63	0.666667	2.10976	yes	V	low	no	2	high
63	0.604167	2.14581	yes	V	low	no	3	high
64	0.583333	2.02204	no	AV	low	no	1	high
64	0.666667	1.91489	no	AV	low	no	2	high
64	0.666667	2.10599	no	AV	low	no	3	high
64	0.666667	1.6813	yes	AV	low	no	1	high
64	0.604167	1.6988	yes	AV	low	no	2	high
64	0.729167	2.04559	yes	AV	low	no	3	high
64	0.458333	2.10251	no	A	low	no	1	high
64	0.583333	2.2408	no	A	low	no	2	high
64	0.583333	2.52956	no	A	low	no	3	high
64	0.708333	2.00937	yes	A	low	no	1	high
64	0.625	1.87034	yes	A	low	no	2	high
64	0.666667	2.1151	yes	A	low	no	3	high
64	0.583333	2.63486	no	V	low	no	1	high
64	0.625	2.77857	no	V	low	no	2	high
64	0.5	2.00348	no	V	low	no	3	high
64	0.416667	2.02114	yes	V	low	no	1	high
64	0.541667	2.49298	yes	V	low	no	2	high
64	0.666667	2.14581	yes	V	low	no	3	high
65	0.666667	0.899369	no	AV	low	yes	1	high
65	0.833333	0.907173	no	AV	low	yes	2	high
65	0.833333	0.95024	no	AV	low	yes	3	high
65	0.8125	0.926655	yes	AV	low	yes	1	high
65	0.791667	0.835901	yes	AV	low	yes	2	high
65	0.916667	0.864052	yes	AV	low	yes	3	high
65	0.708333	0.973409	no	A	low	yes	1	high
65	0.875	0.966503	no	A	low	yes	2	high
65	0.916667	1.13958	no	A	low	yes	3	high
65	0.729167	0.975145	yes	A	low	yes	1	high
65	0.833333	1.08858	yes	A	low	yes	2	high
65	0.854167	0.988055	yes	A	low	yes	3	high
65	0.916667	1.5419	no	V	low	yes	1	high
65	0.916667	1.60918	no	V	low	yes	2	high
65	0.791667	1.39819	no	V	low	yes	3	high
65	0.958333	1.50989	yes	V	low	yes	1	high
65	0.958333	1.59542	yes	V	low	yes	2	high
65	0.791667	1.48602	yes	V	low	yes	3	high
66	0.791667	2.06307	no	AV	low	no	1	high
66	0.75	1.77721	no	AV	low	no	2	high
66	0.875	1.94741	no	AV	low	no	3	high
66	0.958333	1.384	yes	AV	low	no	1	high
66	0.916667	1.45901	yes	AV	low	no	2	high
66	0.854167	1.67804	yes	AV	low	no	3	high
66	0.708333	1.78897	no	A	low	no	1	high
66	0.708333	1.53891	no	A	low	no	2	high
66	0.833333	1.86498	no	A	low	no	3	high
66	0.916667	1.64636	yes	A	low	no	1	high
66	0.854167	1.36899	yes	A	low	no	2	high
66	0.833333	1.54452	yes	A	low	no	3	high
66	0.708333	2.69117	no	V	low	no	1	high
66	0.458333	2.39915	no	V	low	no	2	high
66	0.5	2.47417	no	V	low	no	3	high
66	0.583333	2.56989	yes	V	low	no	1	high
66	0.520833	2.18315	yes	V	low	no	2	high
66	0.5	2.21695	yes	V	low	no	3	high
67	0.583333	2.12328	no	AV	low	no	1	high
67	0.541667	2.11296	no	AV	low	no	2	high
67	0.708333	2.24728	no	AV	low	no	3	high
67	0.645833	1.84446	yes	AV	low	no	1	high
67	0.520833	1.97661	yes	AV	low	no	2	high
67	0.708333	1.87932	yes	AV	low	no	3	high
67	0.583333	2.37798	no	A	low	no	1	high
67	0.458333	2.26082	no	A	low	no	2	high
67	0.625	2.03902	no	A	low	no	3	high
67	0.6875	2.17727	yes	A	low	no	1	high
67	0.541667	2.02732	yes	A	low	no	2	high
67	0.604167	1.88158	yes	A	low	no	3	high
67	0.541667	2.41222	no	V	low	no	1	high
67	0.416667	2.5059	no	V	low	no	2	high
67	0.375	2.63269	no	V	low	no	3	high
67	0.5	2.50596	yes	V	low	no	1	high
67	0.541667	2.30211	yes	V	low	no	2	high
67	0.541667	2.05014	yes	V	low	no	3	high
68	0.958333	2.28539	no	AV	low	no	1	high
68	0.916667	2.4897	no	AV	low	no	2	high
68	0.833333	2.14596	no	AV	low	no	3	high
68	1	2.14688	yes	AV	low	no	1	high
68	0.833333	2.13735	yes	AV	low	no	2	high
68	0.854167	1.94433	yes	AV	low	no	3	high
68	0.541667	2.64142	no	A	low	no	1	high
68	0.833333	2.35642	no	A	low	no	2	high
68	0.666667	2.2599	no	A	low	no	3	high
68	0.8125	2.3098	yes	A	low	no	1	high
68	0.791667	2.49297	yes	A	low	no	2	high
68	0.791667	2.32579	yes	A	low	no	3	high
68	0.833333	2.50845	no	V	low	no	1	high
68	0.583333	2.34923	no	V	low	no	2	high
68	0.625	2.49707	no	V	low	no	3	high
68	0.708333	2.40353	yes	V	low	no	1	high
68	0.625	2.18386	yes	V	low	no	2	high
68	0.625	2.27167	yes	V	low	no	3	high
69	1	1.51676	no	AV	low	no	1	high
69	0.958333	1.58548	no	AV	low	no	2	high
69	0.833333	1.20065	no	AV	low	no	3	high
69	0.854167	1.3844	yes	AV	low	no	1	high
69	0.875	1.23506	yes	AV	low	no	2	high
69	0.854167	1.13089	yes	AV	low	no	3	high
69	0.833333	1.83062	no	A	low	no	1	high
69	0.958333	1.58294	no	A	low	no	2	high
69	0.75	1.09878	no	A	low	no	3	high
69	0.708333	1.41152	yes	A	low	no	1	high
69	0.854167	1.26706	yes	A	low	no	2	high
69	0.895833	1.24145	yes	A	low	no	3	high
69	0.708333	1.52344	no	V	low	no	1	high
69	0.541667	2.21666	no	V	low	no	2	high
69	0.541667	1.71756	no	V	low	no	3	high
69	0.625	1.68124	yes	V	low	no	1	high
69	0.604167	1.82682	yes	V	low	no	2	high
69	0.625	1.99615	yes	V	low	no	3	high
70	0.75	2.40867	no	AV	low	no	1	high
70	0.666667	2.47026	no	AV	low	no	2	high
70	0.625	2.45171	no	AV	low	no	3	high
70	0.708333	2.4912	yes	AV	low	no	1	high
70	0.770833	2.477	yes	AV	low	no	2	high
70	0.770833	2.3472	yes	AV	low	no	3	high
70	0.375	2.50471	no	A	low	no	1	high
70	0.583333	2.54805	no	A	low	no	2	high
70	0.5	2.3954	no	A	low	no	3	high
70	0.479167	2.51429	yes	A	low	no	1	high
70	0.604167	2.56063	yes	A	low	no	2	high
70	0.604167	2.41123	yes	A	low	no	3	high
70	0.708333	2.43763	no	V	low	no	1	high
70	0.75	2.47446	no	V	low	no	2	high
70	0.583333	2.37693	no	V	low	no	3	high
70	0.604167	2.40979	yes	V	low	no	1	high
70	0.604167	2.48105	yes	V	low	no	2	high
70	0.75	2.35903	yes	V	low	no	3	high
71	0.75	2.58829	no	AV	low	no	1	high
71	0.833333	2.45916	no	AV	low	no	2	high
71	0.333333	2.70456	no	AV	low	no	3	high
71	0.583333	2.60022	yes	AV	low	no	1	high
71	0.479167	2.53427	yes	AV	low	no	2	high
71	0.6875	2.60397	yes	AV	low	no	3	high
71	0.708333	2.56566	no	A	low	no	1	high
71	0.625	2.59576	no	A	low	no	2	high
71	0.625	2.63091	no	A	low	no	3	high
71	0.583333	2.48097	yes	A	low	no	1	high
71	0.479167	2.50313	yes	A	low	no	2	high
71	0.604167	2.56666	yes	A	low	no	3	high
71	0.666667	2.66525	no	V	low	no	1	high
71	0.5	2.59859	no	V	low	no	2	high
71	0.375	2.67954	no	V	low	no	3	high
71	0.604167	2.56307	yes	V	low	no	1	high
71	0.625	2.5973	yes	V	low	no	2	high
71	0.583333	2.56191	yes	V	low	no	3	high
72	0.583333	2.41118	no	AV	low	yes	1	high
72	0.541667	2.43495	no	AV	low	yes	2	high
72	0.666667	2.39938	no	AV	low	yes	3	high
72	0.729167	2.16022	yes	AV	low	yes	1	high
72	0.604167	1.65392	yes	AV	low	yes	2	high
72	0.75	1.98197	yes	AV	low	yes	3	high
72	0.666667	2.53324	no	A	low	yes	1	high
72	0.625	2.6344	no	A	low	yes	2	high
72	0.541667	2.39817	no	A	low	yes	3	high
72	0.583333	2.35955	yes	A	low	yes	1	high
72	0.729167	2.20282	yes	A	low	yes	2	high
72	0.625	2.16385	yes	A	low	yes	3	high
72	0.708333	2.56908	no	V	low	yes	1	high
72	0.708333	2.63554	no	V	low	yes	2	high
72	0.333333	2.4544	no	V	low	yes	3	high
72	0.5	2.64117	yes	V	low	yes	1	high
72	0.5625	2.62519	yes	V	low	yes	2	high
72	0.354167	2.40994	yes	V	low	yes	3	high
73	0.916667	1.80589	no	AV	low	no	1	high
73	0.833333	1.40841	no	AV	low	no	2	high
73	0.75	1.60821	no	AV	low	no	3	high
73	0.833333	1.6674	yes	AV	low	no	1	high
73	0.875	1.76717	yes	AV	low	no	2	high
73	0.75	1.79974	yes	AV	low	no	3	high
73	0.541667	2.03313	no	A	low	no	1	high
73	0.541667	2.34641	no	A	low	no	2	high
73	0.583333	2.66681	no	A	low	no	3	high
73	0.5625	2.14163	yes	A	low	no	1	high
73	0.375	2.68723	yes	A	low	no	2	high
73	0.479167	2.49778	yes	A	low	no	3	high
73	0.791667	2.05142	no	V	low	no	1	high
73	0.75	1.68977	no	V	low	no	2	high
73	0.833333	1.75268	no	V	low	no	3	high
73	0.791667	2.14105	yes	V	low	no	1	high
73	0.833333	1.81071	yes	V	low	no	2	high
73	0.770833	1.95103	yes	V	low	no	3	high
74	0.916667	2.09623	no	AV	low	yes	1	high
74	0.875	1.84667	no	AV	low	yes	2	high
74	0.833333	2.01625	no	AV	low	yes	3	high
74	0.833333	2.26647	yes	AV	low	yes	1	high
74	0.916667	1.768	yes	AV	low	yes	2	high
74	0.791667	1.7334	yes	AV	low	yes	3	high
74	0.708333	2.21589	no	A	low	yes	1	high
74	0.875	2.11497	no	A	low	yes	2	high
74	0.833333	1.90091	no	A	low	yes	3	high
74	0.729167	2.53864	yes	A	low	yes	1	high
74	0.9375	1.84597	yes	A	low	yes	2	high
74	0.833333	1.78568	yes	A	low	yes	3	high
74	0.416667	2.9887	no	V	low	yes	1	high
74	0.666667	2.46403	no	V	low	yes	2	high
74	0.666667	2.58612	no	V	low	yes	3	high
74	0.645833	2.80092	yes	V	low	yes	1	high
74	0.583333	2.56753	yes	V	low	yes	2	high
74	0.625	2.35527	yes	V	low	yes	3	high
75	0.875	2.09019	no	AV	low	no	1	high
75	0.833333	2.35677	no	AV	low	no	2	high
75	0.791667	2.4312	no	AV	low	no	3	high
75	0.875	2.04574	yes	AV	low	no	1	high
75	0.729167	2.2852	yes	AV	low	no	2	high
75	0.8125	2.42914	yes	AV	low	no	3	high
75	0.583333	2.54659	no	A	low	no	1	high
75	0.541667	2.67832	no	A	low	no	2	high
75	0.666667	2.71299	no	A	low	no	3	high
75	0.8125	2.02195	yes	A	low	no	1	high
75	0.75	2.57631	yes	A	low	no	2	high
75	0.5625	2.71163	yes	A	low	no	3	high
75	0.583333	2.55289	no	V	low	no	1	high
75	0.875	2.52601	no	V	low	no	2	high
75	0.75	2.65838	no	V	low	no	3	high
75	0.770833	2.5342	yes	V	low	no	1	high
75	0.708333	2.5703	yes	V	low	no	2	high
75	0.854167	2.47371	yes	V	low	no	3	high
76	0.708333	2.57635	no	AV	low	no	1	high
76	0.875	1.92299	no	AV	low	no	2	high
76	0.791667	1.69743	no	AV	low	no	3	high
76	0.895833	1.84202	yes	AV	low	no	1	high
76	0.791667	1.71887	yes	AV	low	no	2	high
76	0.916667	1.50543	yes	AV	low	no	3	high
76	0.75	2.73072	no	A	low	no	1	high
76	0.5	2.08916	no	A	low	no	2	high
76	0.791667	1.45612	no	A	low	no	3	high
76	0.833333	2.15398	yes	A	low	no	1	high
76	0.875	1.88169	yes	A	low	no	2	high
76	0.8125	1.64715	yes	A	low	no	3	high
76	0.75	2.56523	no	V	low	no	1	high
76	0.791667	2.55385	no	V	low	no	2	high
76	0.666667	2.42518	no	V	low	no	3	high
76	0.666667	2.27656	yes	V	low	no	1	high
76	0.708333	2.43887	yes	V	low	no	2	high
76	0.6875	2.25353	yes	V	low	no	3	high
77	0.875	1.83069	no	AV	low	no	1	high
77	0.875	1.7305	no	AV	low	no	2	high
77	0.625	2.13212	no	AV	low	no	3	high
77	0.791667	1.54511	yes	AV	low	no	1	high
77	0.770833	1.47637	yes	AV	low	no	2	high
77	0.75	1.43754	yes	AV	low	no	3	high
77	0.583333	2.00968	no	A	low	no	1	high
77	0.708333	1.95391	no	A	low	no	2	high
77	0.791667	2.35164	no	A	low	no	3	high
77	0.5625	2.03119	yes	A	low	no	1	high
77	0.625	1.76967	yes	A	low	no	2	high
77	0.5625	1.87914	yes	A	low	no	3	high
77	0.458333	1.95933	no	V	low	no	1	high
77	0.541667	2.00654	no	V	low	no	2	high
77	0.5	2.05613	no	V	low	no	3	high
77	0.666667	1.72066	yes	V	low	no	1	high
77	0.75	1.68547	yes	V	low	no	2	high
77	0.645833	2.10509	yes	V	low	no	3	high
78	0.75	1.58929	no	AV	low	yes	1	high
78	0.708333	1.82655	no	AV	low	yes	2	high
78	0.666667	1.68826	no	AV	low	yes	3	high
78	0.645833	1.59585	yes	AV	low	yes	1	high
78	0.729167	1.50644	yes	AV	low	yes	2	high
78	0.770833	1.48876	yes	AV	low	yes	3	high
78	0.541667	2.01579	no	A	low	yes	1	high
78	0.625	2.17853	no	A	low	yes	2	high
78	0.583333	2.10372	no	A	low	yes	3	high
78	0.520833	2.0137	yes	A	low	yes	1	high
78	0.6875	1.58934	yes	A	low	yes	2	high
78	0.770833	1.47306	yes	A	low	yes	3	high
78	0.541667	2.13935	no	V	low	yes	1	high
78	0.666667	2.09942	no	V	low	yes	2	high
78	0.541667	2.03949	no	V	low	yes	3	high
78	0.8125	1.83935	yes	V	low	yes	1	high
78	0.666667	1.71876	yes	V	low	yes	2	high
78	0.708333	1.7932	yes	V	low	yes	3	high
79	0.791667	2.41424	no	AV	low	yes	1	high
79	0.958333	2.34354	no	AV	low	yes	2	high
79	0.708333	2.41222	no	AV	low	yes	3	high
79	0.854167	2.47214	yes	AV	low	yes	1	high
79	0.979167	2.48667	yes	AV	low	yes	2	high
79	0.958333	2.40858	yes	AV	low	yes	3	high
79	0.791667	2.54484	no	A	low	yes	1	high
79	0.666667	2.51135	no	A	low	yes	2	high
79	0.833333	2.49412	no	A	low	yes	3	high
79	0.8125	2.63242	yes	A	low	yes	1	high
79	0.916667	2.50908	yes	A	low	yes	2	high
79	0.895833	2.44936	yes	A	low	yes	3	high
79	0.75	2.59308	no	V	low	yes	1	high
79	0.791667	2.41772	no	V	low	yes	2	high
79	0.625	2.4637	no	V	low	yes	3	high
79	0.645833	2.67802	yes	V	low	yes	1	high
79	0.791667	2.4788	yes	V	low	yes	2	high
79	0.8125	2.4228	yes	V	low	yes	3	high
80	0.916667	2.66219	no	AV	low	no	1	high
80	0.833333	2.27296	no	AV	low	no	2	high
80	0.916667	2.21639	no	AV	low	no	3	high
80	0.729167	2.43061	yes	AV	low	no	1	high
80	0.979167	2.11082	yes	AV	low	no	2	high
80	0.916667	1.72222	yes	AV	low	no	3	high
80	0.5	2.8487	no	A	low	no	1	high
80	0.5	2.48267	no	A	low	no	2	high
80	0.708333	2.36329	no	A	low	no	3	high
80	0.666667	2.56901	yes	A	low	no	1	high
80	0.625	2.27795	yes	A	low	no	2	high
80	0.6875	2.25367	yes	A	low	no	3	high
80	0.583333	2.60293	no	V	low	no	1	high
80	0.875	2.48676	no	V	low	no	2	high
80	0.833333	2.42738	no	V	low	no	3	high
80	0.8125	2.49748	yes	V	low	no	1	high
80	0.8125	2.30275	yes	V	low	no	2	high
80	0.895833	2.10741	yes	V	low	no	3	high
81	0.75	2.32372	no	AV	low	no	1	high
81	0.541667	2.43823	no	AV	low	no	2	high
81	0.791667	2.29418	no	AV	low	no	3	high
81	0.895833	2.20391	yes	AV	low	no	1	high
81	0.791667	2.37942	yes	AV	low	no	2	high
81	0.708333	2.37121	yes	AV	low	no	3	high
81	0.458333	2.47793	no	A	low	no	1	high
81	0.583333	2.44776	no	A	low	no	2	high
81	0.625	2.43589	no	A	low	no	3	high
81	0.583333	2.54667	yes	A	low	no	1	high
81	0.520833	2.45078	yes	A	low	no	2	high
81	0.520833	2.45672	yes	A	low	no	3	high
81	0.958333	2.13922	no	V	low	no	1	high
81	0.791667	2.38595	no	V	low	no	2	high
81	0.666667	2.40026	no	V	low	no	3	high
81	0.791667	2.24997	yes	V	low	no	1	high
81	0.833333	2.45736	yes	V	low	no	2	high
81	0.8125	2.42745	yes	V	low	no	3	high
82	0.625	2.21471	no	AV	low	no	1	high
82	0.666667	2.0129	no	AV	low	no	2	high
82	0.666667	1.99944	no	AV	low	no	3	high
82	0.729167	2.18921	yes	AV	low	no	1	high
82	0.8125	1.93726	yes	AV	low	no	2	high
82	0.916667	1.90433	yes	AV	low	no	3	high
82	0.583333	2.68212	no	A	low	no	1	high
82	0.541667	2.38914	no	A	low	no	2	high
82	0.5	2.25736	no	A	low	no	3	high
82	0.583333	2.44089	yes	A	low	no	1	high
82	0.416667	2.59676	yes	A	low	no	2	high
82	0.541667	2.37814	yes	A	low	no	3	high
82	0.791667	2.26207	no	V	low	no	1	high
82	0.791667	1.95876	no	V	low	no	2	high
82	0.75	1.99468	no	V	low	no	3	high
82	0.729167	2.28156	yes	V	low	no	1	high
82	0.770833	1.79692	yes	V	low	no	2	high
82	0.666667	1.80653	yes	V	low	no	3	high
83	0.833333	2.2583	no	AV	low	yes	1	high
83	0.75	2.48559	no	AV	low	yes	2	high
83	0.791667	1.749	no	AV	low	yes	3	high
83	0.75	2.21976	yes	AV	low	yes	1	high
83	0.770833	2.00289	yes	AV	low	yes	2	high
83	0.75	1.99561	yes	AV	low	yes	3	high
83	0.583333	2.42076	no	A	low	yes	1	high
83	0.625	2.3839	no	A	low	yes	2	high
83	0.791667	2.07717	no	A	low	yes	3	high
83	0.645833	2.51047	yes	A	low	yes	1	high
83	0.625	1.94007	yes	A	low	yes	2	high
83	0.583333	2.01314	yes	A	low	yes	3	high
83	0.708333	2.49129	no	V	low	yes	1	high
83	0.541667	2.86745	no	V	low	yes	2	high
83	0.583333	2.53901	no	V	low	yes	3	high
83	0.583333	2.60357	yes	V	low	yes	1	high
83	0.645833	2.41522	yes	V	low	yes	2	high
83	0.666667	2.60051	yes	V	low	yes	3	high
84	0.833333	1.07204	no	AV	low	no	1	high
84	0.916667	1.13742	no	AV	low	no	2	high
84	0.791667	1.28115	no	AV	low	no	3	high
84	0.895833	1.12237	yes	AV	low	no	1	high
84	0.875	1.02994	yes	AV	low	no	2	high
84	0.875	1.17523	yes	AV	low	no	3	high
84	0.708333	1.80388	no	A	low	no	1	high
84	0.708333	2.12074	no	A	low	no	2	high
84	0.75	2.03463	no	A	low	no	3	high
84	0.645833	1.87014	yes	A	low	no	1	high
84	0.541667	2.00974	yes	A	low	no	2	high
84	0.479167	2.23615	yes	A	low	no	3	high
84	0.791667	1.19432	no	V	low	no	1	high
84	0.791667	1.17739	no	V	low	no	2	high
84	0.791667	1.14619	no	V	low	no	3	high
84	0.875	1.40792	yes	V	low	no	1	high
84	0.854167	1.02932	yes	V	low	no	2	high
84	0.875	1.1594	yes	V	low	no	3	high
85	0.833333	1.58394	no	AV	low	no	1	high
85	0.791667	1.29564	no	AV	low	no	2	high
85	0.833333	1.40166	no	AV	low	no	3	high
85	0.8125	1.32658	yes	AV	low	no	1	high
85	0.770833	1.31135	yes	AV	low	no	2	high
85	0.666667	1.54457	yes	AV	low	no	3	high
85	0.708333	1.6355	no	A	low	no	1	high
85	0.458333	1.77224	no	A	low	no	2	high
85	0.583333	1.97449	no	A	low	no	3	high
85	0.5625	2.00646	yes	A	low	no	1	high
85	0.541667	1.51054	yes	A	low	no	2	high
85	0.666667	1.93634	yes	A	low	no	3	high
85	0.625	1.63303	no	V	low	no	1	high
85	0.708333	1.47181	no	V	low	no	2	high
85	0.625	1.66499	no	V	low	no	3	high
85	0.75	1.50871	yes	V	low	no	1	high
85	0.729167	1.34657	yes	V	low	no	2	high
85	0.708333	1.59331	yes	V	low	no	3	high
86	0.791667	2.58352	no	AV	low	yes	1	high
86	0.625	2.42816	no	AV	low	yes	2	high
86	0.708333	2.49442	no	AV	low	yes	3	high
86	0.708333	2.46561	yes	AV	low	yes	1	high
86	0.833333	2.47705	yes	AV	low	yes	2	high
86	0.666667	2.44746	yes	AV	low	yes	3	high
86	0.541667	2.69183	no	A	low	yes	1	high
86	0.541667	2.68348	no	A	low	yes	2	high
86	0.5	2.63336	no	A	low	yes	3	high
86	0.5625	2.63179	yes	A	low	yes	1	high
86	0.5	2.67946	yes	A	low	yes	2	high
86	0.520833	2.567	yes	A	low	yes	3	high
86	0.625	2.79218	no	V	low	yes	1	high
86	0.666667	2.67635	no	V	low	yes	2	high
86	0.541667	2.55798	no	V	low	yes	3	high
86	0.604167	2.73806	yes	V	low	yes	1	high
86	0.729167	2.6798	yes	V	low	yes	2	high
86	0.791667	2.52749	yes	V	low	yes	3	high
87	0.916667	1.9064	no	AV	low	yes	1	high
87	0.833333	2.21448	no	AV	low	yes	2	high
87	0.916667	2.33514	no	AV	low	yes	3	high
87	0.791667	1.94911	yes	AV	low	yes	1	high
87	0.875	2.15779	yes	AV	low	yes	2	high
87	0.854167	2.33759	yes	AV	low	yes	3	high
87	0.666667	2.1048	no	A	low	yes	1	high
87	0.666667	2.24748	no	A	low	yes	2	high
87	0.875	2.22354	no	A	low	yes	3	high
87	0.75	2.02842	yes	A	low	yes	1	high
87	0.666667	2.29882	yes	A	low	yes	2	high
87	0.854167	2.37453	yes	A	low	yes	3	high
87	0.333333	2.88132	no	V	low	yes	1	high
87	0.541667	2.26488	no	V	low	yes	2	high
87	0.583333	2.23264	no	V	low	yes	3	high
87	0.5	2.26991	yes	V	low	yes	1	high
87	0.6875	2.18505	yes	V	low	yes	2	high
87	0.708333	2.37823	yes	V	low	yes	3	high
88	0.875	2.00828	no	AV	low	no	1	high
88	0.791667	1.99675	no	AV	low	no	2	high
88	0.791667	1.91982	no	AV	low	no	3	high
88	0.8125	1.87541	yes	AV	low	no	1	high
88	0.854167	1.87456	yes	AV	low	no	2	high
88	0.791667	1.97549	yes	AV	low	no	3	high
88	0.833333	2.00429	no	A	low	no	1	high
88	0.791667	2.01311	no	A	low	no	2	high
88	0.75	2.01764	no	A	low	no	3	high
88	0.854167	1.8749	yes	A	low	no	1	high
88	0.8125	2.13293	yes	A	low	no	2	high
88	0.875	1.93841	yes	A	low	no	3	high
88	0.791667	2.56684	no	V	low	no	1	high
88	0.5	2.60393	no	V	low	no	2	high
88	0.625	2.56303	no	V	low	no	3	high
88	0.6875	2.55332	yes	V	low	no	1	high
88	0.5	2.42705	yes	V	low	no	2	high
88	0.645833	2.35807	yes	V	low	no	3	high
89	0.666667	2.44975	no	AV	low	no	1	high
89	0.5	2.43344	no	AV	low	no	2	high
89	0.625	2.46972	no	AV	low	no	3	high
89	0.729167	2.47969	yes	AV	low	no	1	high
89	0.895833	2.38547	yes	AV	low	no	2	high
89	0.729167	2.4185	yes	AV	low	no	3	high
89	0.375	2.49679	no	A	low	no	1	high
89	0.375	2.48309	no	A	low	no	2	high
89	0.416667	2.62008	no	A	low	no	3	high
89	0.291667	2.50761	yes	A	low	no	1	high
89	0.541667	2.50679	yes	A	low	no	2	high
89	0.5	2.44518	yes	A	low	no	3	high
89	0.916667	2.42187	no	V	low	no	1	high
89	0.833333	2.43202	no	V	low	no	2	high
89	0.583333	2.56136	no	V	low	no	3	high
89	0.895833	2.4994	yes	V	low	no	1	high
89	0.958333	2.45233	yes	V	low	no	2	high
89	0.875	2.41996	yes	V	low	no	3	high
90	0.875	1.69984	no	AV	low	yes	1	high
90	0.833333	1.72328	no	AV	low	yes	2	high
90	0.916667	1.39763	no	AV	low	yes	3	high
90	0.895833	1.22781	yes	AV	low	yes	1	high
90	0.895833	1.28337	yes	AV	low	yes	2	high
90	0.9375	1.0457	yes	AV	low	yes	3	high
90	0.875	2.11852	no	A	low	yes	1	high
90	0.791667	1.64162	no	A	low	yes	2	high
90	0.833333	1.85886	no	A	low	yes	3	high
90	0.770833	1.63556	yes	A	low	yes	1	high
90	0.916667	1.80546	yes	A	low	yes	2	high
90	0.770833	1.70969	yes	A	low	yes	3	high
90	0.833333	2.09149	no	V	low	yes	1	high
90	0.625	2.01613	no	V	low	yes	2	high
90	0.625	1.71132	no	V	low	yes	3	high
90	0.708333	1.72963	yes	V	low	yes	1	high
90	0.75	1.74434	yes	V	low	yes	2	high
90	0.6875	1.26309	yes	V	low	yes	3	high
91	0.708333	2.10253	no	AV	high	no	1	high
91	0.583333	1.72715	no	AV	high	no	2	high
91	0.666667	1.60285	no	AV	high	no	3	high
91	0.6875	2.21196	yes	AV	high	no	1	high
91	0.75	1.83194	yes	AV	high	no	2	high
91	0.75	1.29563	yes	AV	high	no	3	high
91	0.875	2.20585	no	A	high	no	1	high
91	0.625	1.90124	no	A	high	no	2	high
91	0.75	1.76651	no	A	high	no	3	high
91	0.708333	2.17628	yes	A	high	no	1	high
91	0.6875	1.93291	yes	A	high	no	2	high
91	0.729167	1.24838	yes	A	high	no	3	high
91	0.583333	2.44726	no	V	high	no	1	high
91	0.416667	2.43262	no	V	high	no	2	high
91	0.625	2.57299	no	V	high	no	3	high
91	0.583333	2.46251	yes	V	high	no	1	high
91	0.604167	2.32403	yes	V	high	no	2	high
91	0.5	2.26411	yes	V	high	no	3	high
92	0.833333	2.04748	no	AV	high	no	1	high
92	0.791667	1.82656	no	AV	high	no	2	high
92	0.833333	1.7933	no	AV	high	no	3	high
92	0.8125	1.89945	yes	AV	high	no	1	high
92	0.8125	1.70776	yes	AV	high	no	2	high
92	0.916667	1.85416	yes	AV	high	no	3	high
92	0.791667	2.49951	no	A	high	no	1	high
92	0.75	2.4714	no	A	high	no	2	high
92	0.416667	2.29672	no	A	high	no	3	high
92	0.520833	2.28102	yes	A	high	no	1	high
92	0.479167	2.33458	yes	A	high	no	2	high
92	0.5	2.37164	yes	A	high	no	3	high
92	0.916667	2.31116	no	V	high	no	1	high
92	0.833333	1.90402	no	V	high	no	2	high
92	0.833333	1.84734	no	V	high	no	3	high
92	0.8125	1.90557	yes	V	high	no	1	high
92	0.833333	1.68472	yes	V	high	no	2	high
92	0.833333	1.60675	yes	V	high	no	3	high
93	1	1.00351	no	AV	high	yes	1	high
93	0.875	0.916893	no	AV	high	yes	2	high
93	1	0.919582	no	AV	high	yes	3	high
93	0.958333	1.19227	yes	AV	high	yes	1	high
93	0.9375	0.866676	yes	AV	high	yes	2	high
93	0.979167	0.826021	yes	AV	high	yes	3	high
93	0.875	0.909174	no	A	high	yes	1	high
93	0.958333	0.968574	no	A	high	yes	2	high
93	1	0.924847	no	A	high	yes	3	high
93	0.895833	1.05829	yes	A	high	yes	1	high
93	0.958333	0.877346	yes	A	high	yes	2	high
93	0.958333	0.862841	yes	A	high	yes	3	high
93	0.583333	1.66701	no	V	high	yes	1	high
93	0.583333	1.37774	no	V	high	yes	2	high
93	0.458333	1.42338	no	V	high	yes	3	high
93	0.520833	1.5518	yes	V	high	yes	1	high
93	0.583333	1.22781	yes	V	high	yes	2	high
93	0.520833	1.0989	yes	V	high	yes	3	high
94	0.666667	1.70088	no	AV	high	yes	1	high
94	0.833333	1.53659	no	AV	high	yes	2	high
94	0.833333	1.36391	no	AV	high	yes	3	high
94	0.8125	1.46925	yes	AV	high	yes	1	high
94	0.9375	1.12249	yes	AV	high	yes	2	high
94	0.916667	1.24871	yes	AV	high	yes	3	high
94	0.708333	1.89912	no	A	high	yes	1	high
94	0.708333	1.58588	no	A	high	yes	2	high
94	0.75	1.56495	no	A	high	yes	3	high
94	0.75	1.53897	yes	A	high	yes	1	high
94	0.833333	1.2958	yes	A	high	yes	2	high
94	0.875	1.33624	yes	A	high	yes	3	high
94	0.416667	2.14928	no	V	high	yes	1	high
94	0.666667	1.56569	no	V	high	yes	2	high
94	0.666667	1.70537	no	V	high	yes	3	high
94	0.6875	1.8294	yes	V	high	yes	1	high
94	0.666667	1.40167	yes	V	high	yes	2	high
94	0.770833	1.69972	yes	V	high	yes	3	high
95	0.75	1.91311	no	AV	high	no	1	high
95	0.791667	1.86128	no	AV	high	no	2	high
95	0.708333	1.98716	no	AV	high	no	3	high
95	0.75	1.94905	yes	AV	high	no	1	high
95	0.854167	2.00886	yes	AV	high	no	2	high
95	0.75	1.99356	yes	AV	high	no	3	high
95	0.666667	2.27527	no	A	high	no	1	high
95	0.583333	2.14721	no	A	high	no	2	high
95	0.666667	2.45984	no	A	high	no	3	high
95	0.666667	2.1641	yes	A	high	no	1	high
95	0.75	1.96958	yes	A	high	no	2	high
95	0.520833	1.88821	yes	A	high	no	3	high
95	0.666667	2.464	no	V	high	no	1	high
95	0.708333	2.4546	no	V	high	no	2	high
95	0.583333	2.63237	no	V	high	no	3	high
95	0.854167	2.14397	yes	V	high	no	1	high
95	0.666667	2.10067	yes	V	high	no	2	high
95	0.583333	2.29634	yes	V	high	no	3	high
96	0.916667	1.86554	no	AV	high	no	1	high
96	0.958333	1.51383	no	AV	high	no	2	high
96	0.75	2.11952	no	AV	high	no	3	high
96	0.916667	1.4724	yes	AV	high	no	1	high
96	0.958333	1.51384	yes	AV	high	no	2	high
96	0.958333	1.56794	yes	AV	high	no	3	high
96	0.625	2.12887	no	A	high	no	1	high
96	0.791667	2.02932	no	A	high	no	2	high
96	0.666667	2.01816	no	A	high	no	3	high
96	0.770833	1.58936	yes	A	high	no	1	high
96	0.8125	1.50693	yes	A	high	no	2	high
96	0.875	1.83813	yes	A	high	no	3	high
96	0.708333	2.23274	no	V	high	no	1	high
96	0.625	2.29358	no	V	high	no	2	high
96	0.708333	2.52405	no	V	high	no	3	high
96	0.645833	2.01964	yes	V	high	no	1	high
96	0.666667	2.05543	yes	V	high	no	2	high
96	0.791667	2.28193	yes	V	high	no	3	high
97	0.666667	2.53102	no	AV	high	yes	1	high
97	0.875	2.43001	no	AV	high	yes	2	high
97	0.708333	2.51361	no	AV	high	yes	3	high
97	0.729167	2.33712	yes	AV	high	yes	1	high
97	0.895833	2.32175	yes	AV	high	yes	2	high
97	0.75	2.40267	yes	AV	high	yes	3	high
97	0.625	2.55183	no	A	high	yes	1	high
97	0.625	2.65636	no	A	high	yes	2	high
97	0.708333	2.53242	no	A	high	yes	3	high
97	0.791667	2.42822	yes	A	high	yes	1	high
97	0.708333	2.41414	yes	A	high	yes	2	high
97	0.625	2.37419	yes	A	high	yes	3	high
97	0.666667	2.5273	no	V	high	yes	1	high
97	0.708333	2.45476	no	V	high	yes	2	high
97	0.666667	2.47978	no	V	high	yes	3	high
97	0.6875	2.46594	yes	V	high	yes	1	high
97	0.520833	2.50379	yes	V	high	yes	2	high
97	0.6875	2.5507	yes	V	high	yes	3	high
98	0.791667	2.67323	no	AV	high	no	1	high
98	0.666667	2.64981	no	AV	high	no	2	high
98	0.75	2.51034	no	AV	high	no	3	high
98	0.729167	2.77324	yes	AV	high	no	1	high
98	0.708333	2.6973	yes	AV	high	no	2	high
98	0.8125	2.43654	yes	AV	high	no	3	high
98	0.5	2.66617	no	A	high	no	1	high
98	0.625	2.83411	no	A	high	no	2	high
98	0.75	2.53761	no	A	high	no	3	high
98	0.625	2.80627	yes	A	high	no	1	high
98	0.833333	2.69633	yes	A	high	no	2	high
98	0.875	2.61168	yes	A	high	no	3	high
98	0.583333	2.67289	no	V	high	no	1	high
98	0.541667	2.6464	no	V	high	no	2	high
98	0.75	2.57221	no	V	high	no	3	high
98	0.625	2.72029	yes	V	high	no	1	high
98	0.583333	2.68434	yes	V	high	no	2	high
98	0.479167	2.66352	yes	V	high	no	3	high
99	0.75	1.73331	no	AV	high	no	1	high
99	0.791667	1.69318	no	AV	high	no	2	high
99	0.833333	1.41238	no	AV	high	no	3	high
99	0.729167	1.66404	yes	AV	high	no	1	high
99	0.8125	1.67216	yes	AV	high	no	2	high
99	0.875	1.33656	yes	AV	high	no	3	high
99	0.666667	2.13796	no	A	high	no	1	high
99	0.625	1.65916	no	A	high	no	2	high
99	0.708333	1.82482	no	A	high	no	3	high
99	0.666667	1.65563	yes	A	high	no	1	high
99	0.604167	1.75075	yes	A	high	no	2	high
99	0.625	1.4435	yes	A	high	no	3	high
99	0.583333	2.14371	no	V	high	no	1	high
99	0.583333	1.90996	no	V	high	no	2	high
99	0.541667	1.99714	no	V	high	no	3	high
99	0.604167	2.09013	yes	V	high	no	1	high
99	0.5625	1.95888	yes	V	high	no	2	high
99	0.645833	1.89676	yes	V	high	no	3	high
100	0.875	1.67007	no	AV	high	no	1	high
100	0.666667	1.49616	no	AV	high	no	2	high
100	0.75	1.75617	no	AV	high	no	3	high
100	0.895833	1.33031	yes	AV	high	no	1	high
100	0.8125	1.3164	yes	AV	high	no	2	high
100	0.895833	1.54122	yes	AV	high	no	3	high
100	0.791667	1.50767	no	A	high	no	1	high
100	0.666667	1.56398	no	A	high	no	2	high
100	0.791667	1.56074	no	A	high	no	3	high
100	0.833333	1.40555	yes	A	high	no	1	high
100	0.854167	1.35834	yes	A	high	no	2	high
100	0.9375	1.33263	yes	A	high	no	3	high
100	0.625	2.16514	no	V	high	no	1	high
100	0.375	2.25255	no	V	high	no	2	high
100	0.5	2.26196	no	V	high	no	3	high
100	0.604167	1.72465	yes	V	high	no	1	high
100	0.604167	1.93874	yes	V	high	no	2	high
100	0.541667	1.91937	yes	V	high	no	3	high
101	0.583333	1.67563	no	AV	high	no	1	high
101	0.625	2.01284	no	AV	high	no	2	high
101	0.458333	2.02566	no	AV	high	no	3	high
101	0.5625	1.97808	yes	AV	high	no	1	high
101	0.541667	2.0051	yes	AV	high	no	2	high
101	0.520833	2.05197	yes	AV	high	no	3	high
101	0.625	1.62363	no	A	high	no	1	high
101	0.458333	2.1581	no	A	high	no	2	high
101	0.5	1.94475	no	A	high	no	3	high
101	0.479167	1.98663	yes	A	high	no	1	high
101	0.5625	2.04986	yes	A	high	no	2	high
101	0.583333	2.04884	yes	A	high	no	3	high
101	0.583333	1.86784	no	V	high	no	1	high
101	0.458333	2.0624	no	V	high	no	2	high
101	0.583333	2.07546	no	V	high	no	3	high
101	0.583333	1.96369	yes	V	high	no	1	high
101	0.395833	2.11188	yes	V	high	no	2	high
101	0.458333	2.05635	yes	V	high	no	3	high
102	0.75	1.32408	no	AV	high	no	1	high
102	0.708333	1.34904	no	AV	high	no	2	high
102	0.875	1.24617	no	AV	high	no	3	high
102	0.895833	1.12329	yes	AV	high	no	1	high
102	0.8125	1.15085	yes	AV	high	no	2	high
102	0.75	1.12996	yes	AV	high	no	3	high
102	0.75	1.88161	no	A	high	no	1	high
102	0.666667	1.80039	no	A	high	no	2	high
102	0.666667	1.94186	no	A	high	no	3	high
102	0.604167	1.3993	yes	A	high	no	1	high
102	0.75	1.40618	yes	A	high	no	2	high
102	0.666667	1.58206	yes	A	high	no	3	high
102	0.666667	1.47389	no	V	high	no	1	high
102	0.666667	1.68881	no	V	high	no	2	high
102	0.791667	1.47998	no	V	high	no	3	high
102	0.791667	1.3777	yes	V	high	no	1	high
102	0.729167	1.31656	yes	V	high	no	2	high
102	0.625	1.41428	yes	V	high	no	3	high
103	0.75	2.56513	no	AV	high	no	1	high
103	0.958333	2.5766	no	AV	high	no	2	high
103	0.75	2.50389	no	AV	high	no	3	high
103	0.895833	2.56261	yes	AV	high	no	1	high
103	0.770833	2.55866	yes	AV	high	no	2	high
103	0.729167	2.4871	yes	AV	high	no	3	high
103	0.833333	2.75857	no	A	high	no	1	high
103	0.75	2.53819	no	A	high	no	2	high
103	0.541667	2.46883	no	A	high	no	3	high
103	0.75	2.72629	yes	A	high	no	1	high
103	0.625	2.7482	yes	A	high	no	2	high
103	0.791667	2.69404	yes	A	high	no	3	high
103	0.666667	2.54794	no	V	high	no	1	high
103	0.791667	2.54144	no	V	high	no	2	high
103	0.583333	2.57853	no	V	high	no	3	high
103	0.708333	2.60686	yes	V	high	no	1	high
103	0.625	2.73405	yes	V	high	no	2	high
103	0.625	2.46997	yes	V	high	no	3	high
104	0.75	2.53171	no	AV	high	yes	1	high
104	0.708333	2.4691	no	AV	high	yes	2	high
104	0.541667	2.57845	no	AV	high	yes	3	high
104	0.833333	2.47235	yes	AV	high	yes	1	high
104	0.75	2.49844	yes	AV	high	yes	2	high
104	0.708333	2.41464	yes	AV	high	yes	3	high
104	0.791667	2.51942	no	A	high	yes	1	high
104	0.666667	2.48292	no	A	high	yes	2	high
104	0.708333	2.5081	no	A	high	yes	3	high
104	0.854167	2.47547	yes	A	high	yes	1	high
104	0.770833	2.50412	yes	A	high	yes	2	high
104	0.604167	2.48816	yes	A	high	yes	3	high
104	0.75	2.66196	no	V	high	yes	1	high
104	0.583333	2.49544	no	V	high	yes	2	high
104	0.5	2.52174	no	V	high	yes	3	high
104	0.729167	2.56214	yes	V	high	yes	1	high
104	0.708333	2.56977	yes	V	high	yes	2	high
104	0.520833	2.62437	yes	V	high	yes	3	high
105	0.916667	2.39535	no	AV	high	no	1	high
105	0.916667	1.95302	no	AV	high	no	2	high
105	0.916667	1.79479	no	AV	high	no	3	high
105	0.958333	2.55827	yes	AV	high	no	1	high
105	0.875	1.8884	yes	AV	high	no	2	high
105	0.9375	1.8861	yes	AV	high	no	3	high
105	0.791667	2.59689	no	A	high	no	1	high
105	0.708333	2.22856	no	A	high	no	2	high
105	0.916667	2.24882	no	A	high	no	3	high
105	0.9375	2.69972	yes	A	high	no	1	high
105	0.854167	2.17694	yes	A	high	no	2	high
105	0.958333	2.25404	yes	A	high	no	3	high
105	0.75	2.50466	no	V	high	no	1	high
105	0.708333	2.40246	no	V	high	no	2	high
105	0.583333	2.37604	no	V	high	no	3	high
105	0.708333	2.59895	yes	V	high	no	1	high
105	0.6875	2.14738	yes	V	high	no	2	high
105	0.708333	2.31842	yes	V	high	no	3	high
106	0.958333	1.26069	no	AV	high	no	1	high
106	0.958333	1.09409	no	AV	high	no	2	high
106	0.833333	1.12925	no	AV	high	no	3	high
106	0.833333	1.32866	yes	AV	high	no	1	high
106	0.875	1.154	yes	AV	high	no	2	high
106	0.916667	1.05066	yes	AV	high	no	3	high
106	0.833333	1.49869	no	A	high	no	1	high
106	0.833333	1.45475	no	A	high	no	2	high
106	0.875	1.25121	no	A	high	no	3	high
106	0.666667	1.61217	yes	A	high	no	1	high
106	0.75	1.45347	yes	A	high	no	2	high
106	0.770833	1.17569	yes	A	high	no	3	high
106	0.833333	1.49779	no	V	high	no	1	high
106	0.75	1.42543	no	V	high	no	2	high
106	0.541667	1.36183	no	V	high	no	3	high
106	0.770833	1.63594	yes	V	high	no	1	high
106	0.854167	1.35189	yes	V	high	no	2	high
106	0.6875	1.27185	yes	V	high	no	3	high
107	0.666667	1.99265	no	AV	high	no	1	high
107	0.666667	1.55324	no	AV	high	no	2	high
107	0.75	1.37448	no	AV	high	no	3	high
107	0.854167	1.71893	yes	AV	high	no	1	high
107	0.75	1.53727	yes	AV	high	no	2	high
107	0.770833	1.53446	yes	AV	high	no	3	high
107	0.583333	2.27546	no	A	high	no	1	high
107	0.875	1.85591	no	A	high	no	2	high
107	0.666667	1.66468	no	A	high	no	3	high
107	0.729167	1.67566	yes	A	high	no	1	high
107	0.5625	1.65736	yes	A	high	no	2	high
107	0.708333	1.59086	yes	A	high	no	3	high
107	0.708333	2.46491	no	V	high	no	1	high
107	0.583333	2.35076	no	V	high	no	2	high
107	0.666667	2.12973	no	V	high	no	3	high
107	0.666667	2.21593	yes	V	high	no	1	high
107	0.645833	2.16598	yes	V	high	no	2	high
107	0.604167	2.2381	yes	V	high	no	3	high
108	0.833333	2.70266	no	AV	high	no	1	high
108	0.875	2.61163	no	AV	high	no	2	high
108	0.791667	2.55924	no	AV	high	no	3	high
108	0.916667	2.65574	yes	AV	high	no	1	high
108	0.9375	2.55664	yes	AV	high	no	2	high
108	0.854167	2.36938	yes	AV	high	no	3	high
108	0.583333	2.79244	no	A	high	no	1	high
108	0.708333	2.69122	no	A	high	no	2	high
108	0.75	2.61921	no	A	high	no	3	high
108	0.604167	2.85798	yes	A	high	no	1	high
108	0.666667	2.83357	yes	A	high	no	2	high
108	0.583333	2.60831	yes	A	high	no	3	high
108	0.75	2.70504	no	V	high	no	1	high
108	0.875	2.63312	no	V	high	no	2	high
108	0.833333	2.66731	no	V	high	no	3	high
108	0.833333	2.5967	yes	V	high	no	1	high
108	0.791667	2.60668	yes	V	high	no	2	high
108	0.791667	2.43295	yes	V	high	no	3	high
109	0.833333	1.44291	no	AV	high	no	1	high
109	0.666667	1.43668	no	AV	high	no	2	high
109	0.625	1.89187	no	AV	high	no	3	high
109	0.791667	1.19517	yes	AV	high	no	1	high
109	0.770833	1.22054	yes	AV	high	no	2	high
109	0.708333	1.42118	yes	AV	high	no	3	high
109	0.583333	1.945	no	A	high	no	1	high
109	0.541667	1.72328	no	A	high	no	2	high
109	0.5	1.95644	no	A	high	no	3	high
109	0.666667	1.52549	yes	A	high	no	1	high
109	0.625	1.8981	yes	A	high	no	2	high
109	0.583333	1.68745	yes	A	high	no	3	high
109	0.625	1.85391	no	V	high	no	1	high
109	0.75	2.21603	no	V	high	no	2	high
109	0.708333	2.10832	no	V	high	no	3	high
109	0.583333	1.92163	yes	V	high	no	1	high
109	0.6875	2.04769	yes	V	high	no	2	high
109	0.645833	2.05282	yes	V	high	no	3	high
110	0.75	1.97565	no	AV	high	no	1	high
110	0.875	2.08747	no	AV	high	no	2	high
110	0.625	2.10034	no	AV	high	no	3	high
110	0.875	1.69766	yes	AV	high	no	1	high
110	0.833333	2.09301	yes	AV	high	no	2	high
110	0.854167	2.44803	yes	AV	high	no	3	high
110	0.916667	2.25129	no	A	high	no	1	high
110	0.75	2.12664	no	A	high	no	2	high
110	0.541667	2.45657	no	A	high	no	3	high
110	0.8125	1.76777	yes	A	high	no	1	high
110	0.666667	1.99736	yes	A	high	no	2	high
110	0.458333	2.45486	yes	A	high	no	3	high
110	0.708333	2.29607	no	V	high	no	1	high
110	0.583333	2.04548	no	V	high	no	2	high
110	0.666667	2.38542	no	V	high	no	3	high
110	0.708333	2.02453	yes	V	high	no	1	high
110	0.666667	2.17195	yes	V	high	no	2	high
110	0.666667	2.38623	yes	V	high	no	3	high
111	0.583333	2.49045	no	AV	high	no	1	high
111	0.5	2.5266	no	AV	high	no	2	high
111	0.416667	2.57165	no	AV	high	no	3	high
111	0.625	2.53439	yes	AV	high	no	1	high
111	0.625	2.60215	yes	AV	high	no	2	high
111	0.5	2.51877	yes	AV	high	no	3	high
111	0.583333	2.532	no	A	high	no	1	high
111	0.666667	2.54814	no	A	high	no	2	high
111	0.666667	2.51471	no	A	high	no	3	high
111	0.541667	2.54921	yes	A	high	no	1	high
111	0.479167	2.59356	yes	A	high	no	2	high
111	0.541667	2.441	yes	A	high	no	3	high
111	0.583333	2.53869	no	V	high	no	1	high
111	0.625	2.45335	no	V	high	no	2	high
111	0.666667	2.57081	no	V	high	no	3	high
111	0.541667	2.58476	yes	V	high	no	1	high
111	0.604167	2.57884	yes	V	high	no	2	high
[truncated: 1,603 more rows]
